# Supplementary material for: Bioinformatics studies of Influenza A hemagglutinin sequence data indicate recombination-like events leading to segment exchanges
Source: BMC Res Notes. 2016 Apr 15;9:222. doi: 10.1186/s13104-016-2017-3 (PMC4832483; doi:10.1186/s13104-016-2017-3)
Supplement: Supplementary file 2 — 10.1186/s13104-016-2017-3 Complete sequence data of the hemagglutinins identified as leading to recombination-like events listed in Additional file 1 and Table 3 are included as text files in the compressed file SEQUENCES.ZIP. [file 13104_2016_2017_MOESM2_ESM.zip]

Archive with 219 entries (213 files):
- Sequences/
- Sequences/H1N1/
- Sequences/H1N1/AB745326.1.txt
- Sequences/H1N1/AB745363.1.txt
- Sequences/H1N1/AB745364.1.txt
- Sequences/H1N1/AB745367.1.txt
- Sequences/H1N1/AB745369. 1.txt
- Sequences/H1N1/AB745370.1.txt
- Sequences/H1N1/AB745373.1.txt
- Sequences/H1N1/AB745378.1.txt
- Sequences/H1N1/AB745408.1.txt
- Sequences/H1N1/AB898078.1.txt
- Sequences/H1N1/CY091702.1.txt
- Sequences/H1N1/CY124544.1.txt
- Sequences/H1N1/CY124694.1.txt
- Sequences/H1N1/CY124713.1.txt
- Sequences/H1N1/CY124761.1.txt
- Sequences/H1N1/CY124765.1.txt
- Sequences/H1N1/CY124776.1.txt
- Sequences/H1N1/CY129582.1.txt
- Sequences/H1N1/CY163409.1.txt
- Sequences/H1N1/CY163415.1.txt
- Sequences/H1N1/CY187688.1.txt
- Sequences/H1N1/CY187703.1.txt
- Sequences/H1N1/JF929771.1.txt
- Sequences/H1N1/JN381321.1.txt
- Sequences/H1N1/JN381340.1.txt
- Sequences/H1N1/JQ693691.1.txt
- Sequences/H1N1/JQ693693.1.txt
- Sequences/H1N1/JQ693695.1.txt
- Sequences/H1N1/JX309009.1.txt
- Sequences/H1N1/JX309106.1.txt
- Sequences/H1N1/JX309126.1.txt
- Sequences/H1N1/KC190055.1.txt
- Sequences/H1N1/KC190062.1.txt
- Sequences/H1N1/KC190063.1.txt
- Sequences/H1N1/KJ946415.1.txt
- Sequences/H1N1/KM027671.1.txt
- Sequences/H1N1/KM027719.1.txt
- Sequences/H1N1/KM027743.1.txt
- Sequences/H1N1/KM027767.1.txt
- Sequences/H1N1/KM027775.1.txt
- Sequences/H1N1/KM027783.1.txt
- Sequences/H1N1/KM028271.1.txt
- Sequences/H1N1/KM028335.1.txt
- Sequences/H1N1/KM028423.1.txt
- Sequences/H1N1/KM029055.1.txt
- Sequences/H1N1/KM029063.1.txt
- Sequences/H1N1/KM029103.1.txt
- Sequences/H3N2/
- Sequences/H3N2 of 2015/
- Sequences/H3N2 of 2015/CY193680.1.txt
- Sequences/H3N2 of 2015/CY193681.1.txt
- Sequences/H3N2 of 2015/CY193771.1.txt
- Sequences/H3N2 of 2015/CY193773.1.txt
- Sequences/H3N2 of 2015/CY193777.1.txt
- Sequences/H3N2 of 2015/CY193894.1.txt
- Sequences/H3N2 of 2015/CY193902.1.txt
- Sequences/H3N2 of 2015/CY194016.1.txt
- Sequences/H3N2 of 2015/CY194020.1.txt
- Sequences/H3N2 of 2015/KP877371.1.txt
- Sequences/H3N2 of 2015/KT220428.1.txt
- Sequences/H3N2 of 2015/KT220434.1.txt
- Sequences/H3N2 of 2015/KT277832.1.txt
- Sequences/H3N2 of 2015/KT374339.1.txt
- Sequences/H3N2/CY099953.1.txt
- Sequences/H3N2/CY100091.1.txt
- Sequences/H3N2/CY116638.1.txt
- Sequences/H3N2/CY124157.1.txt
- Sequences/H3N2/CY124163.1.txt
- Sequences/H3N2/CY124165.1.txt
- Sequences/H3N2/CY124173.1.txt
- Sequences/H3N2/CY124197.1.txt
- Sequences/H3N2/CY124205.1.txt
- Sequences/H3N2/CY124207.1.txt
- Sequences/H3N2/CY124221.1.txt
- Sequences/H3N2/CY124223.1.txt
- Sequences/H3N2/CY124225.1.txt
- Sequences/H3N2/CY124297.1.txt
- Sequences/H3N2/CY124303.1.txt
- Sequences/H3N2/CY124315.1.txt
- Sequences/H3N2/CY124379.1.txt
- Sequences/H3N2/CY124389.1.txt
- Sequences/H3N2/CY124401.1.txt
- Sequences/H3N2/CY147294.1.txt
- Sequences/H3N2/CY147300.1.txt
- Sequences/H3N2/CY147302.1.txt
- Sequences/H3N2/CY147303.1.txt
- Sequences/H3N2/CY187678.1.txt
- Sequences/H3N2/JX437712.1.txt
- Sequences/H3N2/JX437714.1.txt
- Sequences/H3N2/JX437719.1.txt
- Sequences/H3N2/JX437832.1.txt
- Sequences/H3N2/KC020359.1.txt
- Sequences/H3N2/KF014131.1.txt
- Sequences/H3N2/KF014135.1.txt
- Sequences/H3N2/KF014136.1.txt
- Sequences/H3N2/KF014137.1.txt
- Sequences/H3N2/KF014138.1.txt
- Sequences/H3N2/KF014183.1.txt
- Sequences/H3N2/KF014185.1.txt
- Sequences/H3N2/KF432083.1.txt
- Sequences/H3N2/KF952357.1.txt
- Sequences/H3N2/KF952358.1.txt
- Sequences/H3N2/KF952364.1.txt
- Sequences/H3N2/KF952365.1.txt
- Sequences/H3N2/KF952366.1.txt
- Sequences/H3N2/KF952367.1.txt
- Sequences/H3N2/KF952368.1.txt
- Sequences/H3N2/KF952369.1.txt
- Sequences/H3N2/KF952370.1.txt
- Sequences/H3N2/KF952375.1.txt
- Sequences/H3N2/KF952376.1.txt
- Sequences/H3N2/KF952377.1.txt
- Sequences/H3N2/KF952378.1.txt
- Sequences/H3N2/KF952379.1.txt
- Sequences/H3N2/KF952380.1.txt
- Sequences/H3N2/KF952384.1.txt
- Sequences/H3N2/KF952385.1.txt
- Sequences/H3N2/KF952386.1.txt
- Sequences/H3N2/KJ577189.1.txt
- Sequences/H3N2/KM028439.1.txt
- Sequences/H3N2/KM028479.1.txt
- Sequences/H3N2/KM028487.1.txt
- Sequences/H3N2/KM069501.1.txt
- Sequences/H3N2/KM069503.1.txt
- Sequences/H3N2/KM069574.1.txt
- Sequences/H3N2/KM069579.1.txt
- Sequences/H3N2/KM069585.1.txt
- Sequences/H3N2/KM069586.1.txt
- Sequences/H3N2/KM069595.1.txt
- Sequences/H3N2/KM208522.1.txt
- Sequences/H3N2/KM208530.1.txt
- Sequences/H3N2/KM208533.1.txt
- Sequences/H3N2/KM208540.1.txt
- Sequences/H3N2/KM208544.1.txt
- Sequences/H3N2/KM208549.1.txt
- Sequences/H3N2/KM208551.1.txt
- Sequences/H3N2/KM208556.1.txt
- Sequences/H3N2/KM208559.1.txt
- Sequences/H3N2/KM208562.1.txt
- Sequences/H3N2/KM208568.1.txt
- Sequences/H5N1/
- Sequences/H5N1/AB615237.1.txt
- Sequences/H5N1/AB629698.1.txt
- Sequences/H5N1/AB675536.1.txt
- Sequences/H5N1/AB675739.1.txt
- Sequences/H5N1/AB677867.1.txt
- Sequences/H5N1/AB684246.1.txt
- Sequences/H5N1/AB684247.1.txt
- Sequences/H5N1/AB684252.1.txt
- Sequences/H5N1/AB684253.1.txt
- Sequences/H5N1/AB684255.1.txt
- Sequences/H5N1/AB684256.1.txt
- Sequences/H5N1/AB684259.1.txt
- Sequences/H5N1/AB747107.1.txt
- Sequences/H5N1/AB747111.1.txt
- Sequences/H5N1/AB747114.1.txt
- Sequences/H5N1/AB747135.1.txt
- Sequences/H5N1/AB747138.1.txt
- Sequences/H5N1/AB747155.1.txt
- Sequences/H5N1/AB747161.1.txt
- Sequences/H5N1/AB747167.1.txt
- Sequences/H5N1/AB747169.1.txt
- Sequences/H5N1/AB769252.1.txt
- Sequences/H5N1/AB780478.1.txt
- Sequences/H5N1/AB780486.1.txt
- Sequences/H5N1/AB786676.1.txt
- Sequences/H5N1/CY063481.1.txt
- Sequences/H5N1/CY066012.1.txt
- Sequences/H5N1/CY098297.1.txt
- Sequences/H5N1/CY098304.1.txt
- Sequences/H5N1/CY098358.1.txt
- Sequences/H5N1/HQ156776.1.txt
- Sequences/H5N1/JN202558.1.txt
- Sequences/H5N1/JN588813.1.txt
- Sequences/H5N1/JN588819.1.txt
- Sequences/H5N1/JN588821.1.txt
- Sequences/H5N1/JQ701712.1.txt
- Sequences/H5N1/JQ714220.1.txt
- Sequences/H5N1/JQ714246.1.txt
- Sequences/H5N1/KF001474.1.txt
- Sequences/H5N1/KF001478.1.txt
- Sequences/H5N1/KF001497.1.txt
- Sequences/H5N1/KF182741.1.txt
- Sequences/H5N1/KF369214.1.txt
- Sequences/H5N1/KF369222.1.txt
- Sequences/H5N1/KF369229.1.txt
- Sequences/H5N1/KF888400.1.txt
- Sequences/H5N1/KF888432.1.txt
- Sequences/H5N1/KF888486.1.txt
- Sequences/H5N1/KF888554.1.txt
- Sequences/H5N1/KF888580.1.txt
- Sequences/H5N1/KJ682226.1.txt
- Sequences/H5N1/KJ682250.1.txt
- Sequences/H5N1/KJ682260.1.txt
- Sequences/H5N1/KM821606.txt
- Sequences/H5N1/KM821607.txt
- Sequences/H5N1/KM821610.txt
- Sequences/H5N1/KP097914.txt
- Sequences/H7N9/
- Sequences/H7N9/CY146908.1.txt
- Sequences/H7N9/CY147036.1.txt
- Sequences/H7N9/CY147044.1.txt
- Sequences/H7N9/CY147060.1.txt
- Sequences/H7N9/CY147108.1.txt
- Sequences/H7N9/CY147132.1.txt
- Sequences/H7N9/CY147148.1.txt
- Sequences/H7N9/CY147164.1.txt
- Sequences/H7N9/CY147188.1.txt
- Sequences/H7N9/KF001519.1.txt
- Sequences/H7N9/KF007076.1.txt
- Sequences/H7N9/KF007116.1.txt
- Sequences/H7N9/KF007140.1.txt
- Sequences/H7N9/KF034887.1.txt
- Sequences/H7N9/KF420297.1.txt
- Sequences/H7N9/KF542876.1.txt
- Sequences/H7N9/KF667746.1.txt
- Sequences/H7N9/KF667751.1.txt
