# Supplementary material for: Bioinformatics studies of Influenza A hemagglutinin sequence data indicate recombination-like events leading to segment exchanges
Source: BMC Res Notes. 2016 Apr 15;9:222. doi: 10.1186/s13104-016-2017-3 (PMC4832483; doi:10.1186/s13104-016-2017-3)
Supplement: Supplementary file 2 — 10.1186/s13104-016-2017-3 Complete sequence data of the hemagglutinins identified as leading to recombination-like events listed in Additional file 1 and Table 3 are included as text files in the compressed file SEQUENCES.ZIP. [file 13104_2016_2017_MOESM2_ESM.zip › Sequences/H1N1/AB745370.1.txt]

Influenza A virus (A/Tottori/TT151/2011(H1N1)) HA gene for hemagglutinin, complete cds
GenBank: AB745370.1
FASTA Graphics
Go to:
LOCUS       AB745370                1744 bp    cRNA    linear   VRL 01-OCT-2013
DEFINITION  Influenza A virus (A/Tottori/TT151/2011(H1N1)) HA gene for
            hemagglutinin, complete cds.
ACCESSION   AB745370
VERSION     AB745370.1  GI:402784004
KEYWORDS    .
SOURCE      Influenza A virus (A/Tottori/TT151/2011(H1N1))
  ORGANISM  Influenza A virus (A/Tottori/TT151/2011(H1N1))
            Viruses; ssRNA negative-strand viruses; Orthomyxoviridae;
            Influenzavirus A.
REFERENCE   1
  AUTHORS   Tsuneki,A., Itagaki,A., Tsuchie,H., Tokuhara,M., Okada,T.,
            Narai,S., Kasagi,M., Tanaka,K. and Kageyama,S.
  TITLE     Reduced replication capacity of influenza A(H1N1)pdm09 virus during
            the 2010-2011 winter season in Tottori, Japan
  JOURNAL   J. Med. Virol. 85 (11), 1871-1877 (2013)
   PUBMED   23983181
  REMARK    DOI:10.1002/jmv.23700
REFERENCE   2  (bases 1 to 1744)
  AUTHORS   Tsuneki,A. and Kageyama,S.
  TITLE     Direct Submission
  JOURNAL   Submitted (30-AUG-2012) Contact:Akeno Tsuneki Tottori University,
            Faculty Of Medicine; Nishimachi 86, Yonago 683-8503, Japan
FEATURES             Location/Qualifiers
     source          1..1744
                     /organism="Influenza A virus (A/Tottori/TT151/2011(H1N1))"
                     /mol_type="viral cRNA"
                     /strain="A/Tottori/TT151/2011"
                     /serotype="H1N1"
                     /host="Homo sapiens"
                     /db_xref="taxon:1228309"
                     /segment="4"
                     /lab_host="MDCK"
                     /country="Japan: Tottori"
                     /collection_date="Mar-2011"
     gene            19..1719
                     /gene="HA"
     CDS             19..1719
                     /gene="HA"
                     /codon_start=1
                     /product="hemagglutinin"
                     /protein_id="BAM37885.1"
                     /db_xref="GI:402784005"
                     /translation="MKAILVVLLYTFATANADTLCIGYHANNSTDTVDTVLEKNVTVT
                     HSVNLLEDKHNGKLCKLRGVAPLHLGKCNIAGWILGNPECESLSTASSWSYIVETSSS
                     DNGTCYPGDFIDYEELREQLSSVSSFERFEIFPKTSSWPNHESNKGVTAACPHAGAKS
                     FYKNLIWLVKKGNSYPKLSKSYINDKGKEVLVLWGIHHPSTTADQQSLYQNADTYVFV
                     GTSRYSKKFKPEIAIRPKVRDQEGRMNYYWTLVEPGDKITFEATGNLVVPRYAFAMER
                     NAGSGIIISDTPVHDCNTTCQTPKGAINTSLPFQDIHPITIGKCPKYVKSTKLRLATG
                     LRNVPSIQSRGLFGAIAGFIEGGWTGMVDGWYGYHHQNEQGSGYAADLKSTQNAIDKI
                     TNKVNSVIEKMNTQFTAVGKEFNHLEKRIENLNKKVDDGFLDIWTYNAELLVLLENER
                     TLDYHDSNVKNLYEKVRNQLKNNAKEIGNGCFEFYHKCDNTCMESVKNGTYDYPKYSE
                     EAKLNREKIDGVKLESTRIYQILAIYSTVASSLVLVVSLGAISFWMCSNGSLQCKICI
                     "
     misc_feature    76..1716
                     /gene="HA"
                     /note="Haemagglutinin; Region: Hemagglutinin; pfam00509"
                     /db_xref="CDD:249917"
ORIGIN      
        1 aaaacaaaag caacaaaaat gaaggcaata ctagtagttc tgctatatac atttgcaacc
       61 gcaaatgcag acacattatg tataggttat catgcgaaca attcaacaga cactgtagac
      121 acagtactag aaaagaatgt aacagtaaca cactctgtca atcttctaga agacaagcat
      181 aacggaaaac tatgcaaact aagaggggta gccccattgc atttgggtaa atgtaacatt
      241 gctggctgga tcctgggaaa tccagagtgt gaatcactct ccacagcaag ctcatggtcc
      301 tacattgtgg aaacatctag ttcagacaat ggaacgtgtt acccaggaga tttcatcgat
      361 tatgaggagc taagagagca attgagctca gtgtcatcat ttgaaaggtt tgagatattc
      421 cccaagacaa gttcatggcc caatcatgaa tcgaacaaag gtgtaacggc agcatgtcct
      481 catgctggag caaaaagctt ctacaaaaat ttaatatggc tagttaaaaa aggaaattca
      541 tacccaaagc tcagcaaatc ctacattaat gataaaggga aagaagtcct cgtgctatgg
      601 ggcattcacc atccatctac tactgctgac caacaaagtc tctatcagaa tgcagataca
      661 tatgtttttg tgggaacatc aagatacagc aagaagttca aaccggaaat agcaataaga
      721 cccaaagtga gggatcaaga agggagaatg aactattact ggacactagt agagccggga
      781 gacaaaataa cattcgaagc aactggaaat ctagtggtac cgagatatgc attcgcaatg
      841 gaaagaaatg ctggatctgg tattatcatt tcagatacac cagtccacga ttgcaataca
      901 acttgtcaga cacccaaggg tgctataaac accagcctcc catttcaaga tatacatccg
      961 atcacaattg gaaaatgtcc aaaatatgta aaaagcacaa aattgagact ggccacagga
     1021 ttgaggaatg tcccgtctat tcaatctaga ggcctatttg gggccattgc cggcttcatt
     1081 gaaggggggt ggacagggat ggtagatgga tggtacggtt atcaccatca aaatgagcag
     1141 gggtcaggat atgcagccga cctgaagagc acacagaatg ccattgacaa gattactaac
     1201 aaagtaaatt ctgttattga aaagatgaat acacagttca cagcagtagg taaagagttc
     1261 aaccacctgg aaaaaagaat agagaattta aataaaaaag ttgatgatgg tttcctggac
     1321 atttggactt acaatgccga actgttggtt ctattggaaa atgaaagaac tttggactac
     1381 cacgattcaa atgtgaagaa cttatatgaa aaagtaagaa accagttaaa aaacaatgcc
     1441 aaggaaattg gaaatggctg ctttgaattt taccacaaat gcgataacac gtgcatggaa
     1501 agtgtcaaaa atgggactta tgactaccca aaatactcag aggaagcaaa attaaacaga
     1561 gaaaaaatag atggggtaaa gctggaatca acaaggattt accagatttt ggcgatctat
     1621 tcaactgtcg ccagttcatt ggtactggta gtctccctgg gggcaatcag tttttggatg
     1681 tgctctaatg ggtctctaca gtgtaaaata tgtatttaac attaggattt cagaagcatg
     1741 agaa
//
