# Supplementary material for: Bioinformatics studies of Influenza A hemagglutinin sequence data indicate recombination-like events leading to segment exchanges
Source: BMC Res Notes. 2016 Apr 15;9:222. doi: 10.1186/s13104-016-2017-3 (PMC4832483; doi:10.1186/s13104-016-2017-3)
Supplement: Supplementary file 2 — 10.1186/s13104-016-2017-3 Complete sequence data of the hemagglutinins identified as leading to recombination-like events listed in Additional file 1 and Table 3 are included as text files in the compressed file SEQUENCES.ZIP. [file 13104_2016_2017_MOESM2_ESM.zip › Sequences/H1N1/AB898078.1.txt]

Influenza A virus (A/Yamagata/87/2013(H1N1)) HA gene for hemagglutinin, complete cds
GenBank: AB898078.1
FASTA Graphics
Go to:
 LOCUS       AB898078                1701 bp    cRNA    linear   VRL 26-AUG-2014
DEFINITION  Influenza A virus (A/Yamagata/87/2013(H1N1)) HA gene for
            hemagglutinin, complete cds.
ACCESSION   AB898078
VERSION     AB898078.1  GI:674993581
DBLINK      BioProject: PRJNA37813
KEYWORDS    .
SOURCE      Influenza A virus (A/Yamagata/87/2013(H1N1))
  ORGANISM  Influenza A virus (A/Yamagata/87/2013(H1N1))
            Viruses; ssRNA negative-strand viruses; Orthomyxoviridae;
            Influenzavirus A.
REFERENCE   1
  AUTHORS   Matsuzaki,Y., Sugawara,K., Nakauchi,M., Takahashi,Y., Onodera,T.,
            Tsunetsugu-Yokota,Y., Matsumura,T., Ato,M., Kobayashi,K.,
            Shimotai,Y., Mizuta,K., Hongo,S., Tashiro,M. and Nobusawa,E.
  TITLE     Epitope Mapping of the Hemagglutinin Molecule of A/(H1N1)pdm09
            Virus by Using Monoclonal Antibody Escape Mutants
  JOURNAL   J. Virol. (2014) In press
   PUBMED   25122788
  REMARK    DOI:10.1128/JVI.01381-14
            Publication Status: Available-Online prior to print
REFERENCE   2  (bases 1 to 1701)
  AUTHORS   Matsuzaki,Y. and Mizuta,K.
  TITLE     Direct Submission
  JOURNAL   Submitted (20-DEC-2013) Contact:Yoko Matsuzaki Yamagata University
            Faculty of Medicine, Department of Infectious Diseases; Iida-Nishi
            2-2-2, Yamagata, Yamagata 990-9585, Japan URL
            :http://www.id.yamagata-u.ac.jp/
FEATURES             Location/Qualifiers
     source          1..1701
                     /organism="Influenza A virus (A/Yamagata/87/2013(H1N1))"
                     /mol_type="viral cRNA"
                     /strain="A/Yamagata/87/2013"
                     /serotype="H1N1"
                     /host="Homo sapiens"
                     /db_xref="taxon:1441057"
                     /segment="4"
                     /country="Japan: Yamagata"
                     /collection_date="2013-02-08"
                     /note="lineage: swl"
     gene            1..1701
                     /gene="HA"
     CDS             1..1701
                     /gene="HA"
                     /codon_start=1
                     /product="hemagglutinin"
                     /protein_id="BAP39311.1"
                     /db_xref="GI:674993582"
                     /translation="MKAILVVMLYTFATANADTLCIGYHANNSTDTVDTVLEKNVTVT
                     HSVNLLEDKHNGKLCKLRGVAPLHLGKCNIAGWILGNPECESLSTASSWSYIVETSGS
                     DNGTCYPGDFIDYEELREQLSSVSSFERFEIFPKTSSWPNHDSNKGVTAACPHAGAKG
                     FYKNLIWLVKKGNSYPKLSISYINDKGKEVLVLWGIHHPSTTADQQSLYQNADTYVFV
                     GTSRYSKKFKPEIAIRPKVRDQEGRMNYYWTLVEPGDKITFEATGNLVVPRYAFAMER
                     NAGSGIIISDTPVHDCNTTCQTPKGAINTSLPFQNIHPITIGKCPKYVKSTKLRLATG
                     LRNVPSIQSRGLFGAIAGFIEGGWTGMVDGWYGYHHQNEQGSGYAADLKSTQNAIDKI
                     TNKVNSVIEKMNTQFTAVGKEFNHLEKRIENLNKKVDDGFLDIWTYNAELLVLLENER
                     TLDYHDSNVKNLYEKVRNQLKNNAKEIGNGCFEFYHKCDNTCMESVKNGTYDYPKYSE
                     EAKLNREEIDGVKLESTRIYQILAIYSTAASSLVLVVSLGAISFWMCSNGSLQCRICI
                     "
     misc_feature    58..1698
                     /gene="HA"
                     /note="Haemagglutinin; Region: Hemagglutinin; pfam00509"
                     /db_xref="CDD:249917"
ORIGIN      
        1 atgaaggcaa tactagtagt tatgctatat acatttgcaa ccgcaaatgc agacacatta
       61 tgtataggtt atcatgcgaa caattcaaca gacactgtag acacagtact agaaaagaat
      121 gtaacagtaa cacactctgt taatcttcta gaagacaagc ataacgggaa actatgcaaa
      181 ctaagagggg tagccccatt gcatttgggt aaatgtaaca ttgctggctg gatcctggga
      241 aatccagagt gtgaatcact ctccacagca agctcatggt cctacattgt ggaaacatct
      301 ggttcagaca atggaacgtg ttacccagga gatttcatcg attatgagga gctaagagag
      361 caattgagct cagtgtcatc atttgaaagg tttgagatat tccccaaaac aagttcatgg
      421 ccaaatcatg actcgaacaa aggtgtaacg gcagcatgtc ctcatgctgg agcaaaaggc
      481 ttctacaaaa atttaatatg gctagttaaa aaaggaaatt catacccaaa gctcagcata
      541 tcctacatta atgacaaagg gaaagaagtc ctcgtgctat ggggcattca ccatccatct
      601 actactgctg accaacaaag tctctatcag aatgcagata catatgtttt tgtggggaca
      661 tcaagataca gcaagaagtt caagccggaa atagcaataa gacccaaagt gagggatcaa
      721 gaagggagaa tgaactatta ctggacacta gtagagccgg gagacaaaat aacattcgaa
      781 gcaactggaa atctagtggt accgagatat gcatttgcaa tggaaagaaa tgctggatct
      841 ggtattatca tttcagatac accagttcac gattgcaata caacttgtca gacacccaag
      901 ggtgctataa acaccagcct cccatttcag aatatacatc cgatcacaat tggaaaatgt
      961 ccaaaatatg taaaaagcac aaaattgaga ctggccacag gattgaggaa tgtcccgtct
     1021 attcaatcta gaggcctatt tggggccatt gctggcttca ttgaaggggg gtggacaggg
     1081 atggtagatg gatggtacgg ttatcaccat caaaatgagc aggggtcagg atatgcagcc
     1141 gacctgaaga gcacacagaa tgccattgac aagattacta acaaagtaaa ttctgttatt
     1201 gaaaagatga atacacagtt cacagcagta ggtaaagagt tcaaccacct ggaaaaaaga
     1261 atagagaatt taaataaaaa agttgatgat ggtttcctgg acatttggac ttacaatgcc
     1321 gaactgttgg ttctattgga aaatgaaaga actttggact accacgattc aaatgtgaag
     1381 aacttatatg aaaaggtaag aaaccagtta aaaaacaatg ccaaggaaat tggaaatggc
     1441 tgctttgaat tttaccacaa atgcgataac acgtgcatgg aaagtgtcaa aaatgggact
     1501 tatgattacc caaaatactc agaggaagca aaattaaaca gagaagaaat agatggggta
     1561 aagctggaat caacaaggat ttaccagatt ttggcgatct attcaactgc cgctagttca
     1621 ttggtactgg tagtctctct gggggcaatc agtttttgga tgtgctctaa tgggtctcta
     1681 cagtgtagaa tatgtattta a
//
