# Supplementary material for: Bioinformatics studies of Influenza A hemagglutinin sequence data indicate recombination-like events leading to segment exchanges
Source: BMC Res Notes. 2016 Apr 15;9:222. doi: 10.1186/s13104-016-2017-3 (PMC4832483; doi:10.1186/s13104-016-2017-3)
Supplement: Supplementary file 2 — 10.1186/s13104-016-2017-3 Complete sequence data of the hemagglutinins identified as leading to recombination-like events listed in Additional file 1 and Table 3 are included as text files in the compressed file SEQUENCES.ZIP. [file 13104_2016_2017_MOESM2_ESM.zip › Sequences/H1N1/CY091702.1.txt]

Influenza A virus (A/Singapore/KK105/2011(H1N1)) hemagglutinin (HA) gene, complete cds
GenBank: CY091702.1
FASTA Graphics
Go to:
LOCUS       CY091702                1777 bp    cRNA    linear   VRL 10-JUN-2011
DEFINITION  Influenza A virus (A/Singapore/KK105/2011(H1N1)) hemagglutinin (HA)
            gene, complete cds.
ACCESSION   CY091702
VERSION     CY091702.1  GI:335883130
DBLINK      BioProject: PRJNA37813
KEYWORDS    .
SOURCE      Influenza A virus (A/Singapore/KK105/2011(H1N1))
  ORGANISM  Influenza A virus (A/Singapore/KK105/2011(H1N1))
            Viruses; ssRNA negative-strand viruses; Orthomyxoviridae;
            Influenzavirus A.
REFERENCE   1  (bases 1 to 1777)
  AUTHORS   Hurt,A., Lee,R., Leang,L., Phuah,S., Lin,C., Deng,Y., Caldwell,N.,
            Freeman,K., Komadina,N., Smith,D., Speers,D., Kelso,A., Lin,R.,
            Maurer-Stroh,S. and Barr,I.
  TITLE     Increased detection of a novel A(H1N1)2009 influenza variant with
            reduced oseltamivir and zanamivir sensitivity
  JOURNAL   Unpublished
REFERENCE   2  (bases 1 to 1777)
  AUTHORS   Phuah,S.P., Meng,S., Teo,M.L., Yong,T.Y., Loh,P.L., Tang,Y.L.,
            Ho,Y.L., Lim,L., Quek,D., Chen,S.L., Cui,L. and Lin,R.T.P.
  TITLE     Direct Submission
  JOURNAL   Submitted (08-JUN-2011) National Public Health Laboratory, Ministry
            of Health Singapore, Block 203, CDC2, Tan Tock Seng Hospital, 11
            Jalan Tan Tock Seng, Singapore, Singapore 308433, Singapore
FEATURES             Location/Qualifiers
     source          1..1777
                     /organism="Influenza A virus
                     (A/Singapore/KK105/2011(H1N1))"
                     /mol_type="viral cRNA"
                     /strain="A/Singapore/KK105/2011"
                     /serotype="H1N1"
                     /host="human; gender F; age 14"
                     /db_xref="taxon:1041075"
                     /segment="4"
                     /lab_host="C1 passage(s)"
                     /country="Singapore"
                     /collection_date="11-Feb-2011"
     gene            33..1733
                     /gene="HA"
     CDS             33..1733
                     /gene="HA"
                     /function="receptor binding and fusion protein"
                     /codon_start=1
                     /product="hemagglutinin"
                     /protein_id="AEH59393.1"
                     /db_xref="GI:335883131"
                     /translation="MKAILVVILYTFATANADTLCIGYHANNSTDTVDTVLEKNVTVT
                     HSVNLLEDKHNGKLCKLRGVAPLHLGKCNIAGWILGNPECESLSTASSWSYIVETSSS
                     DNGTCYPGDFIDYEELREQLSSVSSFERFEIFPKTSSWPNHDSNKGVTAACPHAGAKG
                     FYKNLIWLVKKGNSYPKLSKSYINDKGKEVLVLWGIHHPSTTADQQSLYQNADTYVFV
                     GTSRYSKKFKPEIAIRPKVRDQEGRMNYYWTLVEPGDKITFEATGNLVVPRYAFAMER
                     NAGSGIIISDTPVHDCNTTCQTPKGAINTSLPFQNIHPITIGKCPKYVKSTKLRLATG
                     LRNVPSIQSRGLFGAIAGFIEGGWTGMVDGWYGYHHQNEQGSGYAADLKSTQNAIDKI
                     TNKVNSVIEKMNTQFTAVGKEFNHLEKRIENLNKKVDDGFLDIWTYNAELLVLLENER
                     TLDYHDSNVKNLYEKVRNQLKNNAKEIGNGCFEFYHKCDNTCMESVKNGTYDYPKYSE
                     EAKLNREEIDGVKLESTRIYQILAIYSTVASSLVLVVSLGAISFWMCSNGSLQCRICI
                     "
     sig_peptide     33..83
                     /gene="HA"
     mat_peptide     84..1064
                     /gene="HA"
                     /product="HA1"
     mat_peptide     1065..1730
                     /gene="HA"
                     /product="HA2"
     misc_feature    90..1730
                     /gene="HA"
                     /note="Haemagglutinin; Region: Hemagglutinin; pfam00509"
                     /db_xref="CDD:249917"
ORIGIN      
        1 agcaaaagca ggggaaaaca aaagcaacaa aaatgaaggc aatactagta gttatactat
       61 atacatttgc aaccgcaaat gcagacacat tatgtatagg ttatcatgcg aacaattcaa
      121 cagacactgt agacacagta ctagaaaaga atgtaacagt aacacactct gttaatcttc
      181 tagaagacaa gcataacggg aaactatgca aactaagagg ggtagcccca ttgcatttgg
      241 gtaaatgtaa cattgctggc tggatcctgg gaaatccaga gtgtgaatca ctctccacag
      301 caagctcatg gtcctacatt gtggaaacat ctagttcaga caatggaacg tgttacccag
      361 gagatttcat cgattatgag gagctaagag agcaattgag ctcagtgtca tcatttgaaa
      421 ggtttgagat attccccaaa acaagttcat ggcccaatca tgactcgaac aaaggtgtaa
      481 cggcagcatg tcctcatgct ggagcaaaag gcttctacaa aaatttaata tggctagtta
      541 aaaaaggaaa ttcataccca aagctcagca aatcctacat taatgataaa gggaaagaag
      601 tccttgtgct atggggcatt caccatccgt ctactactgc tgaccaacaa agtctctatc
      661 agaatgcaga tacatatgtt tttgtgggga catcaagata cagcaagaag ttcaagccgg
      721 aaatagcaat aagacccaaa gtgagggatc aagaagggag aatgaactat tactggacac
      781 tagtagagcc gggagacaaa ataacattcg aagcaactgg aaatctagtg gtaccgagat
      841 atgcattcgc aatggaaaga aatgctggat ctggtattat catttcagat acaccagtcc
      901 acgattgcaa tacaacttgt cagacaccca agggtgctat aaacaccagc ctcccatttc
      961 agaatataca tccgattaca attggaaaat gtccaaaata tgtaaaaagc acaaaattga
     1021 gactggccac aggattgagg aatgtcccgt ctattcaatc tagaggccta tttggggcca
     1081 ttgccggctt cattgaaggg gggtggacag ggatggtaga tggatggtac ggttatcacc
     1141 atcaaaatga gcaggggtca ggatatgcag ccgacctgaa gagcacacag aatgccattg
     1201 acaagattac taacaaagta aattctgtta ttgaaaagat gaatacacag ttcacagcag
     1261 taggtaaaga gttcaaccac ctggaaaaaa gaatagagaa tttaaataaa aaagttgatg
     1321 atggtttcct ggacatttgg acttacaatg ccgaactgtt ggttctattg gaaaatgaaa
     1381 gaactttgga ctaccacgat tcaaatgtga agaacttata tgaaaaggta agaaaccagt
     1441 taaaaaacaa tgccaaggaa attggaaatg gctgctttga attttaccac aaatgcgata
     1501 acacgtgcat ggaaagtgtc aaaaatggga cttatgacta cccaaaatac tcagaggaag
     1561 caaaattaaa cagagaagaa atagatgggg taaagctgga atcaacaagg atttaccaga
     1621 ttttggcgat ctattcaact gtcgccagtt cattggtact ggtagtctcc ctgggggcaa
     1681 tcagtttttg gatgtgctct aatgggtctc tacagtgtag aatatgtatt taacattagg
     1741 atttcagaag catgagaaaa acacccttgt ttctact
//
