# Supplementary material for: Bioinformatics studies of Influenza A hemagglutinin sequence data indicate recombination-like events leading to segment exchanges
Source: BMC Res Notes. 2016 Apr 15;9:222. doi: 10.1186/s13104-016-2017-3 (PMC4832483; doi:10.1186/s13104-016-2017-3)
Supplement: Supplementary file 2 — 10.1186/s13104-016-2017-3 Complete sequence data of the hemagglutinins identified as leading to recombination-like events listed in Additional file 1 and Table 3 are included as text files in the compressed file SEQUENCES.ZIP. [file 13104_2016_2017_MOESM2_ESM.zip › Sequences/H1N1/CY124776.1.txt]

Influenza A virus (A/Singapore/TT157/2011(H1N1)) hemagglutinin (HA) gene, complete cds
GenBank: CY124776.1
FASTA Graphics
Go to:
LOCUS       CY124776                1748 bp    cRNA    linear   VRL 03-JUL-2012
DEFINITION  Influenza A virus (A/Singapore/TT157/2011(H1N1)) hemagglutinin (HA)
            gene, complete cds.
ACCESSION   CY124776
VERSION     CY124776.1  GI:393713017
DBLINK      BioProject: PRJNA37813
KEYWORDS    .
SOURCE      Influenza A virus (A/Singapore/TT157/2011(H1N1))
  ORGANISM  Influenza A virus (A/Singapore/TT157/2011(H1N1))
            Viruses; ssRNA negative-strand viruses; Orthomyxoviridae;
            Influenzavirus A.
REFERENCE   1  (bases 1 to 1748)
  AUTHORS   Phuah,S.P., Quek,D., Teo,M.L., Loh,P.L., Yong,T.Y., Meng,S.,
            Ho,Y.L., Tang,N., Lim,L., Chen,S.L. and Cui,L.
  TITLE     direct submission
  JOURNAL   Unpublished
REFERENCE   2  (bases 1 to 1748)
  AUTHORS   Phuah,S.P., Quek,D., Teo,M.L., Loh,P.L., Yong,T.Y., Meng,S.,
            Ho,Y.L., Tang,N., Lim,L., Chen,S.L. and Cui,L.
  TITLE     Direct Submission
  JOURNAL   Submitted (03-JUL-2012) National Public Health Laboratory, Ministry
            of Health Singapore, Blk 203, 11 Jalan Tan Tock Seng, Singapore,
            Singapore 308433, Singapore
FEATURES             Location/Qualifiers
     source          1..1748
                     /organism="Influenza A virus
                     (A/Singapore/TT157/2011(H1N1))"
                     /mol_type="viral cRNA"
                     /strain="A/Singapore/TT157/2011"
                     /serotype="H1N1"
                     /isolation_source="Swab"
                     /host="human; gender F; age 55"
                     /db_xref="taxon:1203691"
                     /segment="4"
                     /lab_host="C1 passage(s)"
                     /country="Singapore"
                     /collection_date="23-Feb-2011"
     gene            4..1704
                     /gene="HA"
     CDS             4..1704
                     /gene="HA"
                     /function="receptor binding and fusion protein"
                     /codon_start=1
                     /product="hemagglutinin"
                     /protein_id="AFN20061.1"
                     /db_xref="GI:393713018"
                     /translation="MKAILVVMLYTFATANADTLCIGYHANNSTDTVDTVLEKNVTVT
                     HSVNLLEDKHNGKLCKLRGVAPLHLGKCNIAGWILGNPECESLSTASSWSYIVETSSS
                     DNGTCYPGDFIDYEELREQLSSVSSFERFEIFPKTSSWPNHDSNKGVTAACPHAGAKG
                     FYKNLIWLVKKGNSYPKLSKSYINDKGKEVLVLWGIHHPSTTADQQSLYQNADTYVFV
                     GTSRYSKKFKPEIAIRPKVRDQEGRMNYYWTLVEPGDKITFEATGNLVVPRYAFAMER
                     NAGSGIIISDTPVHDCNTTCQTPKGAINTSLPFQNIHPITIGKCPKYVKSTKLRLATG
                     LRNVPSIQSRGLFGAIAGFIEGGWTGMVDGWYGYHHQNEQGSGYAADLKSTQNAIDKI
                     TNKVNSVIEKMNTQFTAVGKEFNHLEKRIENLNKKVDDGFLDIWTYNAELLVLLENER
                     TLDYHDSNVKNLYEKVRNQLKNNAKEIGNGCFEFYHKCDNTCMESVKNGTYDYPKYSE
                     EAKLNREEIDGVKLESTRIYQILAIYSTVASSLVLVVSLGAISFWMCSNGSLQCRICI
                     "
     sig_peptide     4..54
                     /gene="HA"
     mat_peptide     55..1035
                     /gene="HA"
                     /product="HA1"
     mat_peptide     1036..1701
                     /gene="HA"
                     /product="HA2"
     misc_feature    61..1701
                     /gene="HA"
                     /note="Haemagglutinin; Region: Hemagglutinin; pfam00509"
                     /db_xref="CDD:249917"
ORIGIN      
        1 aaaatgaagg caatactagt agttatgcta tatacatttg caaccgcaaa tgcagacaca
       61 ttatgtatag gttatcatgc gaacaattca acagacactg tagacacagt actagaaaag
      121 aatgtaacag taacacactc tgttaatctt ctagaagaca agcataacgg gaaactatgc
      181 aaactaagag gggtagcccc attgcatttg ggtaaatgta acattgctgg ctggatcctg
      241 ggaaatccag agtgtgaatc actctccaca gcaagctcat ggtcctacat tgtggaaaca
      301 tctagttcag acaatggaac gtgttaccca ggagatttca tcgattatga ggagctaaga
      361 gagcaattga gctcagtgtc atcatttgaa aggtttgaga tattccccaa aacaagttca
      421 tggcccaatc atgactcgaa caaaggtgta acggcagcat gtcctcatgc tggagcaaaa
      481 ggcttctaca aaaatttaat atggctagtt aaaaaaggaa attcataccc aaagctcagc
      541 aaatcctaca ttaatgataa agggaaagaa gtccttgtgc tatggggcat tcaccatccg
      601 tctactactg ctgaccaaca aagtctctat cagaatgcag atacatatgt ttttgtgggg
      661 acatcaagat acagcaagaa gttcaagccg gaaatagcaa taagacccaa agtaagggat
      721 caagaaggga gaatgaacta ttactggaca ctagtagagc cgggagacaa aataacattc
      781 gaagcaactg gaaatctagt ggtaccgaga tatgcattcg caatggaaag aaatgctgga
      841 tctggtatta tcatttcaga tacaccagtc cacgattgca atacaacttg tcagacaccc
      901 aagggtgcta taaacaccag cctcccattt cagaatatac atccgatcac aattggaaaa
      961 tgtccaaaat atgtaaaaag cacaaaattg agactggcca caggattgag gaatgtcccg
     1021 tctattcaat ctagaggcct atttggggcc attgccggct tcattgaagg ggggtggaca
     1081 gggatggtag atggatggta cggttatcac catcaaaatg agcaggggtc aggatatgca
     1141 gccgacctga agagcacaca gaatgccatt gacaagatta ctaacaaagt aaattctgtt
     1201 attgaaaaga tgaatacaca gttcacagca gtaggtaaag agttcaacca cctggaaaaa
     1261 agaatagaga atttaaataa aaaagttgat gatggtttcc tggacatttg gacttacaat
     1321 gccgaactgt tggttctatt ggaaaatgaa agaactttgg actaccacga ttcaaatgtg
     1381 aagaacttat atgaaaaggt aagaaaccag ttaaaaaaca atgccaagga aattggaaat
     1441 ggctgcttcg aattttacca caaatgcgat aacacgtgca tggaaagtgt caaaaatggg
     1501 acttatgact acccaaaata ctcagaggaa gcaaaattaa acagagagga aatagatggg
     1561 gtaaagctgg aatcaacaag gatttaccag attttggcga tctattcaac tgtcgccagt
     1621 tcattggtac tggtagtctc cctgggggca atcagttttt ggatgtgctc taatgggtct
     1681 ctacagtgta gaatatgtat ttaacattag gatttcagaa gcatgagaaa aacacccttg
     1741 tttctact
//
