# Supplementary material for: Bioinformatics studies of Influenza A hemagglutinin sequence data indicate recombination-like events leading to segment exchanges
Source: BMC Res Notes. 2016 Apr 15;9:222. doi: 10.1186/s13104-016-2017-3 (PMC4832483; doi:10.1186/s13104-016-2017-3)
Supplement: Supplementary file 2 — 10.1186/s13104-016-2017-3 Complete sequence data of the hemagglutinins identified as leading to recombination-like events listed in Additional file 1 and Table 3 are included as text files in the compressed file SEQUENCES.ZIP. [file 13104_2016_2017_MOESM2_ESM.zip › Sequences/H1N1/CY129582.1.txt]

Influenza A virus (A/Kowloon/INS531/2011(H1N1)) hemagglutinin (HA) gene, complete cds
GenBank: CY129582.1
FASTA Graphics
Go to:
LOCUS       CY129582                1752 bp    cRNA    linear   VRL 21-DEC-2012
DEFINITION  Influenza A virus (A/Kowloon/INS531/2011(H1N1)) hemagglutinin (HA)
            gene, complete cds.
ACCESSION   CY129582
VERSION     CY129582.1  GI:432795698
DBLINK      BioProject: PRJNA37813
KEYWORDS    .
SOURCE      Influenza A virus (A/Kowloon/INS531/2011(H1N1))
  ORGANISM  Influenza A virus (A/Kowloon/INS531/2011(H1N1))
            Viruses; ssRNA negative-strand viruses; Orthomyxoviridae;
            Influenzavirus A.
REFERENCE   1  (bases 1 to 1752)
  AUTHORS   Wentworth,D.E., Dugan,V., Halpin,R., Lin,X., Wester,E., Bera,J.,
            Ghedin,E., Fedorova,N., Tsitrin,T., Stockwell,T., Amedeo,P.,
            Bishop,B., Edworthy,P., Gupta,N., Katzel,D., Li,K., Schobel,S.,
            Shrivastava,S., Thovarai,V., Wang,S., Lynfield,R., Losso,M.,
            Davey,R., Dwyer,D., Neaton,J., Lane,C., Bao,Y., Sanders,R.,
            Dernovoy,D., Kiryutin,B., Lipman,D.J. and Tatusova,T.
  TITLE     The NIAID Influenza Genome Sequencing Project
  JOURNAL   Unpublished
REFERENCE   2  (bases 1 to 1752)
  CONSRTM   The NIAID Influenza Genome Sequencing Consortium
  TITLE     Direct Submission
  JOURNAL   Submitted (21-DEC-2012) on behalf of JCVI/University of
            Minnesota/NCBI, National Center for Biotechnology Information, NIH,
            Bethesda, MD 20894, USA
COMMENT     This work was supported by the National Institute of Allergy and
            Infectious Diseases (NIAID), Genome Sequencing Centers for
            Infectious Diseases (GSCID) program.
FEATURES             Location/Qualifiers
     source          1..1752
                     /organism="Influenza A virus
                     (A/Kowloon/INS531/2011(H1N1))"
                     /mol_type="viral cRNA"
                     /strain="A/Kowloon/INS531/2011"
                     /serotype="H1N1"
                     /host="human; gender M; age 62Y"
                     /db_xref="taxon:1228495"
                     /segment="4"
                     /country="China: Kowloon"
                     /collection_date="15-Feb-2011"
     misc_feature    1..1752
                     /db_xref="IRD:NIGSP_INS_00531.HA"
     gene            21..1721
                     /gene="HA"
     CDS             21..1721
                     /gene="HA"
                     /function="receptor binding and fusion protein"
                     /codon_start=1
                     /product="hemagglutinin"
                     /protein_id="AGB13170.1"
                     /db_xref="GI:432795699"
                     /translation="MKAILVVMLYTFATANADTLCIGYHANNSTDTVDTVLEKNVTVT
                     HSVNLLEDKHNGKLCKLRGVAPLHLGKCNIAGWILGNPECESLSTASSWSYIVETSSS
                     DNGTCYPGDFIDYEELREQLSSVSSFERFEIFPKTSSWPNHDSNKGVTAACPHAGAKG
                     FYKNLIWLVKKGNSYPKLSKSYINDKGKEVLVLWGIHHPSTTADQQSLYQNADTYVFV
                     GTSRYSKKFKPEIAIRPKVRDQEGRMNYYWTLVEPGDKITFEATGNLVVPRYAFAMER
                     NAGSGIIISDTPVHDCNTTCQTPKGAINTSLPFQNIHPITIGKCPKYVKSTKLRLATG
                     LRNVPSIQSRGLFGAIAGFIEGGWTGMVDGWYGYHHQNEQGSGYAADLKSTQNAIDKI
                     TNKVNSVIEKMNTQFTAVGKEFNHLEKRIENLNKKVDDGFLDIWTYNAELLVLLENER
                     TLDYHDSNVKNLYEKVRNQLKNNAKEIGNGCFEFYHKCDNTCMESVKNGTYDYPKYSE
                     EAKLNREEIDGVKLESTRIYQILAIYSTVASSLVLVVSLGAISFWMCSNGSLQCRICI
                     "
     sig_peptide     21..71
                     /gene="HA"
     mat_peptide     72..1052
                     /gene="HA"
                     /product="HA1"
     mat_peptide     1053..1718
                     /gene="HA"
                     /product="HA2"
     misc_feature    78..1718
                     /gene="HA"
                     /note="Haemagglutinin; Region: Hemagglutinin; pfam00509"
                     /db_xref="CDD:249917"
ORIGIN      
        1 ggaaaacaaa agcaacaaaa atgaaggcaa tactagtagt tatgctatat acatttgcaa
       61 ccgcaaatgc agacacatta tgtataggtt atcatgcgaa caattcaaca gacactgtag
      121 acacagtact agaaaagaat gtaacagtaa cacactctgt taatcttcta gaagacaagc
      181 ataacgggaa actatgcaaa ctaagagggg tagccccatt gcatttgggt aaatgtaaca
      241 ttgctggctg gatcctggga aatccagagt gtgaatcact ctccacagca agctcatggt
      301 cctacattgt ggaaacatct agttcagaca atggaacgtg ttacccagga gatttcatcg
      361 attatgagga gctaagagag caattgagct cagtgtcatc atttgaaagg tttgagatat
      421 tccccaaaac aagttcatgg cccaatcatg actcgaacaa aggtgtaacg gcagcatgtc
      481 ctcatgctgg agcaaaaggc ttctacaaaa atttaatatg gctagttaaa aaaggaaatt
      541 catacccaaa gctcagcaaa tcctacatta atgataaagg gaaagaagtc cttgtgctat
      601 ggggcattca ccatccgtct actactgctg accaacaaag tctctatcag aatgcagata
      661 catatgtttt tgtggggaca tcaagataca gcaagaagtt caagccggaa atagcaataa
      721 gacccaaagt aagggatcaa gaagggagaa tgaactatta ctggacacta gtagagccgg
      781 gagacaaaat aacattcgaa gcaactggaa atctagtggt accgagatat gcattcgcaa
      841 tggaaagaaa tgctggatct ggtattatca tttcagatac accagtccac gattgcaata
      901 caacttgtca gacacccaag ggtgctataa acaccagcct cccatttcag aatatacatc
      961 cgatcacaat tggaaaatgt ccaaaatatg taaaaagcac aaaattgaga ctggccacag
     1021 gattgaggaa tgtcccgtct attcaatcta gaggcctatt tggggccatt gccggcttca
     1081 ttgaaggggg gtggacaggg atggtagatg gatggtacgg ttatcaccat caaaatgagc
     1141 aggggtcagg atatgcagcc gacctgaaga gcacacagaa tgccattgac aagattacta
     1201 acaaagtaaa ttctgttatt gaaaagatga atacacagtt cacagcagta ggtaaagagt
     1261 tcaaccacct ggaaaaaaga atagagaatt taaataaaaa agttgatgat ggtttcctgg
     1321 acatttggac ttacaatgcc gaactgttgg ttctattgga aaatgaaaga actttggact
     1381 accacgattc aaatgtgaag aacttatatg aaaaggtaag gaaccagtta aaaaacaatg
     1441 ccaaggaaat tggaaatggc tgctttgaat tttaccacaa atgcgataac acgtgcatgg
     1501 aaagtgtcaa aaatgggact tatgactacc caaaatactc agaggaagca aaattaaaca
     1561 gagaagaaat agatggggta aagctggaat caacaaggat ttaccagatt ttggcgatct
     1621 attcaactgt cgccagttca ttggtactgg tagtctccct gggggcaatc agtttttgga
     1681 tgtgctctaa tgggtctcta cagtgtagaa tatgtattta acattaggat ttcagaagca
     1741 tgagaaaaac ac
//
