# Supplementary material for: Bioinformatics studies of Influenza A hemagglutinin sequence data indicate recombination-like events leading to segment exchanges
Source: BMC Res Notes. 2016 Apr 15;9:222. doi: 10.1186/s13104-016-2017-3 (PMC4832483; doi:10.1186/s13104-016-2017-3)
Supplement: Supplementary file 2 — 10.1186/s13104-016-2017-3 Complete sequence data of the hemagglutinins identified as leading to recombination-like events listed in Additional file 1 and Table 3 are included as text files in the compressed file SEQUENCES.ZIP. [file 13104_2016_2017_MOESM2_ESM.zip › Sequences/H1N1/CY187688.1.txt]

Influenza A virus (A/Korea/3770/2014(H1N1)) hemagglutinin (HA) gene, complete cds
GenBank: CY187688.1
FASTA Graphics
Go to:
LOCUS       CY187688                1701 bp    cRNA    linear   VRL 10-JUN-2014
DEFINITION  Influenza A virus (A/Korea/3770/2014(H1N1)) hemagglutinin (HA)
            gene, complete cds.
ACCESSION   CY187688
VERSION     CY187688.1  GI:649965569
DBLINK      BioProject: PRJNA37813
KEYWORDS    .
SOURCE      Influenza A virus (A/Korea/3770/2014(H1N1))
  ORGANISM  Influenza A virus (A/Korea/3770/2014(H1N1))
            Viruses; ssRNA negative-strand viruses; Orthomyxoviridae;
            Influenzavirus A.
REFERENCE   1  (bases 1 to 1701)
  AUTHORS   Connors,B.C., Jones,S.L., Bisaha,S.A., Canas,L.C., Baker,J.A.,
            Couch,M.R., Garrett,C.M., Powell,M.L., Hanson,J.F., Yohannes,R.A.,
            DeMarcus,L.S., Smith,J.P., Fumia,K.F., Zorich,S.C., Macias,E.A.,
            Olsen,E.T. and Sjoberg,P.A.
  TITLE     2013-2014 Influenza Surveillance among DoD Populations
  JOURNAL   Unpublished
REFERENCE   2  (bases 1 to 1701)
  AUTHORS   Connors,B.C., Jones,S.L., Bisaha,S.A., Canas,L.C., Baker,J.A.,
            Couch,M.R., Garrett,C.M., Powell,M.L., Hanson,J.F., Yohannes,R.A.,
            DeMarcus,L.S., Smith,J.P., Fumia,K.F., Zorich,S.C., Macias,E.A.,
            Olsen,E.T. and Sjoberg,P.A.
  TITLE     Direct Submission
  JOURNAL   Submitted (10-JUN-2014) USAFSAM/PHE, United States Air Force, 2510
            5th Street, WPAFB, OH 45433, USA
FEATURES             Location/Qualifiers
     source          1..1701
                     /organism="Influenza A virus (A/Korea/3770/2014(H1N1))"
                     /mol_type="viral cRNA"
                     /strain="A/Korea/3770/2014"
                     /serotype="H1N1"
                     /isolation_source="Nasal Wash"
                     /host="human; gender F; age 27"
                     /db_xref="taxon:1506009"
                     /segment="4"
                     /lab_host="PMK1 passage(s)"
                     /country="South Korea"
                     /collection_date="28-Jan-2014"
     gene            1..1701
                     /gene="HA"
     CDS             1..1701
                     /gene="HA"
                     /function="receptor binding and fusion protein"
                     /codon_start=1
                     /product="hemagglutinin"
                     /protein_id="AIC73792.1"
                     /db_xref="GI:649965570"
                     /translation="MKAILVVLLYTFATANADTLCIGYHANNSTDTVDTVLEKNVTVT
                     HSVNLLEDKHNGKLCKLRGVAPLHLGKCNIAGWILGNPECESLSTASSWSYIVETSSS
                     DNGTCYPGDFINYEELREQLSSVSSFERFEIFPKTSSWPNHDSNKGVTAACPHAGAKS
                     FYKNLIWLVKKGNSYPKLSQSYINDKGKEVLVLWGIHHPSTTADQQSLYQNADAYVFV
                     GTSRYSKKFKPEIAIRPKVRDQEGRMNYYWTLVEPGDKITFEATGNLVVPRYAFTMER
                     NAGSGIIISDTPVHDCNTTCQTPEGAINTSLPFQNIHPITIGKCPKYVKSTKLRLATG
                     LRNVPSIQSRGLFGAIAGFIEGGWTGMVDGWYGYHHQNEQGSGYAADLKSTQNAIDKI
                     TNKVNSVIEKMNTQFTAVGKEFNHLEKRIENLNKKVDDGFLDIWTYNAELLVLLENER
                     TLDYHDSNVKNLYEKVRNQLKNNAKEIGNGCFEFYHKCDNTCMESVKNGTYDYPKYSE
                     EAKLNREKIDGVKLESTRIYQILAIYSTVASSLVLVVSLGAISFWMCSNGSLQCRICI
                     "
     sig_peptide     1..51
                     /gene="HA"
     mat_peptide     52..1032
                     /gene="HA"
                     /product="HA1"
     mat_peptide     1033..1698
                     /gene="HA"
                     /product="HA2"
     misc_feature    58..1698
                     /gene="HA"
                     /note="Haemagglutinin; Region: Hemagglutinin; pfam00509"
                     /db_xref="CDD:249917"
ORIGIN      
        1 atgaaggcaa tactagtagt tctgctatat acatttgcaa ccgcaaatgc agacacatta
       61 tgtataggtt atcatgcgaa caattcaaca gatactgtag acacagtact agaaaagaat
      121 gtaacagtaa cacactctgt taaccttcta gaagacaagc ataacgggaa actatgcaaa
      181 ctaagagggg tagccccatt gcatttgggt aaatgtaaca ttgctggctg gatcctggga
      241 aatccagagt gtgaatcact ctccacagca agttcatggt cctacattgt ggaaacatct
      301 agttcagaca atggaacatg ttacccagga gatttcatca attatgagga gctaagagag
      361 caattgagct cagtgtcatc atttgaaagg tttgagatat tccccaagac gagttcatgg
      421 cccaatcatg actcgaacaa aggtgtaacg gcagcatgtc ctcacgctgg agcaaaaagc
      481 ttctacaaaa atttaatatg gctagttaaa aaaggaaatt catacccaaa gctcagccaa
      541 tcctacatta atgataaagg gaaagaagtc ctcgtgctgt ggggcattca ccatccatct
      601 actactgctg accaacaaag tctctatcag aatgcagatg catatgtttt tgtggggaca
      661 tcaagataca gcaagaagtt caagccggaa atagcaataa gacccaaagt gagggatcaa
      721 gaagggagaa tgaactatta ctggacacta gtagagccgg gagacaaaat aacattcgaa
      781 gcaactggaa atctagtggt accgagatat gcattcacaa tggaaagaaa tgctggatct
      841 ggtattatca tttcagatac accagtccac gattgcaata caacttgtca gacacccgaa
      901 ggtgctataa acaccagcct cccatttcag aatatacatc cgatcacaat tggaaaatgt
      961 ccaaagtatg taaaaagcac aaaattgaga ctggccacag gattgaggaa tgtcccgtct
     1021 attcaatcta gaggcctatt cggggccatt gccggcttca ttgaaggggg gtggacaggg
     1081 atggtagatg gatggtacgg ctatcaccat caaaatgagc aggggtcagg atatgcagcc
     1141 gacctgaaga gcacacaaaa tgccattgac aagattacta acaaagtaaa ttctgttatt
     1201 gaaaagatga atacacagtt cacagcagtg ggtaaagagt tcaaccacct ggaaaaaaga
     1261 atagagaatt taaataaaaa agttgatgat ggtttcctgg acatttggac ttacaatgcc
     1321 gaactgttgg ttttattgga aaatgaaaga actttggact accacgattc aaatgtgaag
     1381 aacttgtatg aaaaggtaag aaaccagtta aaaaacaatg ccaaggaaat tggaaacggc
     1441 tgctttgaat tttaccacaa atgcgataac acgtgcatgg aaagtgtcaa aaatgggact
     1501 tatgactacc caaaatactc agaggaagca aaattaaaca gagaaaaaat agatggggta
     1561 aagctggaat caacaaggat ttaccagatt ttggcgatct attcaactgt cgccagttca
     1621 ttggtactgg tagtctccct gggggcaatc agcttctgga tgtgctctaa tgggtctcta
     1681 cagtgtagaa tatgtattta a
//
