# Supplementary material for: Bioinformatics studies of Influenza A hemagglutinin sequence data indicate recombination-like events leading to segment exchanges
Source: BMC Res Notes. 2016 Apr 15;9:222. doi: 10.1186/s13104-016-2017-3 (PMC4832483; doi:10.1186/s13104-016-2017-3)
Supplement: Supplementary file 2 — 10.1186/s13104-016-2017-3 Complete sequence data of the hemagglutinins identified as leading to recombination-like events listed in Additional file 1 and Table 3 are included as text files in the compressed file SEQUENCES.ZIP. [file 13104_2016_2017_MOESM2_ESM.zip › Sequences/H1N1/JF929771.1.txt]

Influenza A virus (A/Guangdong/029/2011(H1N1)) segment 4 hemagglutinin (HA) gene, complete cds
GenBank: JF929771.1
FASTA Graphics
Go to:
LOCUS       JF929771                1701 bp    cRNA    linear   VRL 31-DEC-2011
DEFINITION  Influenza A virus (A/Guangdong/029/2011(H1N1)) segment 4
            hemagglutinin (HA) gene, complete cds.
ACCESSION   JF929771
VERSION     JF929771.1  GI:333123603
DBLINK      BioProject: PRJNA37813
KEYWORDS    .
SOURCE      Influenza A virus (A/Guangdong/029/2011(H1N1))
  ORGANISM  Influenza A virus (A/Guangdong/029/2011(H1N1))
            Viruses; ssRNA negative-strand viruses; Orthomyxoviridae;
            Influenzavirus A.
REFERENCE   1  (bases 1 to 1701)
  AUTHORS   Zhang,X., Ni,H., Guan,D., Zou,L., Zhou,J., Hou,N., Zhu,X. and Ke,C.
  TITLE     Genetic Characterization of HA gene in Pandemic H1N1 2009 Virus
            Isolates in Guangdong During 2009 to 2011
  JOURNAL   Unpublished
REFERENCE   2  (bases 1 to 1701)
  AUTHORS   Zhang,X., Ni,H., Guan,D., Zou,L., Zhou,J., Hou,N., Zhu,X. and Ke,C.
  TITLE     Direct Submission
  JOURNAL   Submitted (10-MAY-2011) Pathogenic Microbiology Institute, Center
            of Diseases Control and Prevention of Guangdong Province, 176
            Xingang Xi Road, Guangzhou, Guangdong 510300, People's Republic of
            China
FEATURES             Location/Qualifiers
     source          1..1701
                     /organism="Influenza A virus (A/Guangdong/029/2011(H1N1))"
                     /mol_type="viral cRNA"
                     /strain="A/Guangdong/029/2011"
                     /serotype="H1N1"
                     /host="Homo sapiens"
                     /db_xref="taxon:1030560"
                     /segment="4"
                     /country="China"
                     /collection_date="21-Feb-2011"
                     /note="lineage: swl"
     gene            1..1701
                     /gene="HA"
     CDS             1..1701
                     /gene="HA"
                     /codon_start=1
                     /product="hemagglutinin"
                     /protein_id="AEF28939.1"
                     /db_xref="GI:333123604"
                     /translation="MKAILVVMLYTFATANADTLCIGYHANNSTETVDTVLEKNVTVT
                     HSVNLLEDKHNGKLCKLRGVAPLHLGKCNIAGWILGNPECESLSTASSWSYIVETSSS
                     DNGTCYPGDFIDYEELREQLSSVSSFERFEIFPKTNSWPNHDSNKGVTAACPHAGAKG
                     FYKNLIWLVKKGNSYPKLSKSYINDKGKEVLVLWGIHHPSTTADQQSLYQNADTYVFV
                     GTSRYSKKFKPEIAIRPKVRDQEGRMNYYWTLVEPGDKITFEATGNLVVPRYAFAMER
                     NAGSGIIISDTPVHDCNTTCQTPKGAINTSLPFQNIHPITIGKCPKYVKSTKLRLATG
                     LRNVPSIQSRGLFGAIAGFIEGGWTGMVDGWYGYHHQNEQGSGYAADLKSTQNAIDKI
                     TNKVNSVIEKMNTQFTAVGKEFNHLEKRIENLNKKVDDGFLDIWTYNAELLVLLENER
                     TLDYHDSNVKNLYEKVRNQLKNNAKEIGNGCFEFYHKCDNTCMESVKNGTYDYPKYSE
                     EAKLNREEIDGVKLESTRIYQILAIYSTVASSLVLVVSLGAISFWMCSNGSLQCRICI
                     "
     misc_feature    58..1698
                     /gene="HA"
                     /note="Haemagglutinin; Region: Hemagglutinin; pfam00509"
                     /db_xref="CDD:249917"
ORIGIN      
        1 atgaaggcaa tactagtagt tatgctatat acatttgcaa ccgcaaatgc agacacatta
       61 tgtataggtt atcatgcgaa caattcaaca gagactgtag acacagtact agaaaagaat
      121 gtaacagtaa cacactctgt taatcttcta gaagacaagc ataacgggaa actatgcaaa
      181 ctaagagggg tagccccatt gcatttgggt aaatgtaaca ttgctggctg gatcctggga
      241 aatccagagt gtgaatcact ctccacagca agctcatggt cctacattgt ggaaacatct
      301 agttcagaca atggaacgtg ttacccagga gatttcatcg attatgagga gctaagagag
      361 caattgagct cagtgtcatc atttgaaagg tttgagatat tccccaaaac aaattcatgg
      421 cccaatcatg actcgaacaa aggtgtaacg gcagcatgtc ctcatgctgg agcaaaaggc
      481 ttctacaaaa atttaatatg gctagttaaa aaagggaatt catatccaaa actcagcaaa
      541 tcctacatta atgataaagg gaaagaagtc ctcgtgctat ggggcattca ccatccgtct
      601 actactgctg accaacaaag tctctatcag aatgcagata catatgtttt tgtggggaca
      661 tcaagataca gcaagaagtt caagccggaa atagcaataa gacccaaagt aagggatcaa
      721 gaagggagaa tgaactatta ctggacacta gtagagccgg gagacaaaat aacattcgaa
      781 gcaactggaa atctagtggt accgagatat gcattcgcaa tggaaagaaa tgctggatct
      841 ggtattatca tttcagatac accagtccac gattgcaata caacttgtca gacacccaag
      901 ggtgctataa acaccagcct cccatttcag aatatacatc cgatcacaat tggaaaatgt
      961 ccaaaatatg taaaaagcac aaaattgaga ctggccacag gattgaggaa tgtcccgtct
     1021 attcaatcta gaggcctatt tggggccatt gccggcttca ttgaaggggg gtggacaggg
     1081 atggtagatg gatggtacgg ttatcaccat caaaatgagc aggggtcagg atatgcagcc
     1141 gacctgaaga gcacacagaa tgccattgac aagattacta acaaagtaaa ttctgttatt
     1201 gaaaagatga atacacagtt cacagcagta ggtaaagagt tcaaccacct ggaaaaaaga
     1261 atagagaatt taaataaaaa agttgatgat ggtttcctgg acatttggac ttacaatgcc
     1321 gaactgttgg ttctattgga aaatgaaaga actttggact accacgattc aaatgtgaag
     1381 aacttatatg aaaaggtaag aaaccagtta aaaaacaatg ccaaggaaat tggaaatggc
     1441 tgcttcgaat tttaccacaa atgcgataac acgtgcatgg aaagtgtcaa aaatgggact
     1501 tatgactacc caaaatactc agaggaagca aaattaaaca gagaggaaat agatggggta
     1561 aagctggaat caacaaggat ttaccagatt ttggcgatct attcaactgt cgccagttca
     1621 ttggtactgg tagtctccct gggggcaatc agtttttgga tgtgctctaa tgggtctcta
     1681 cagtgtagaa tatgtattta a
//
