# Supplementary material for: Bioinformatics studies of Influenza A hemagglutinin sequence data indicate recombination-like events leading to segment exchanges
Source: BMC Res Notes. 2016 Apr 15;9:222. doi: 10.1186/s13104-016-2017-3 (PMC4832483; doi:10.1186/s13104-016-2017-3)
Supplement: Supplementary file 2 — 10.1186/s13104-016-2017-3 Complete sequence data of the hemagglutinins identified as leading to recombination-like events listed in Additional file 1 and Table 3 are included as text files in the compressed file SEQUENCES.ZIP. [file 13104_2016_2017_MOESM2_ESM.zip › Sequences/H1N1/JN381321.1.txt]

Influenza A virus (A/Taiwan/90157/2011(H1N1)) segment 4 hemagglutinin (HA) gene, complete cds
GenBank: JN381321.1
FASTA Graphics
Go to:
LOCUS       JN381321                1701 bp    cRNA    linear   VRL 11-OCT-2012
DEFINITION  Influenza A virus (A/Taiwan/90157/2011(H1N1)) segment 4
            hemagglutinin (HA) gene, complete cds.
ACCESSION   JN381321
VERSION     JN381321.1  GI:341612073
KEYWORDS    .
SOURCE      Influenza A virus (A/Taiwan/90157/2011(H1N1))
  ORGANISM  Influenza A virus (A/Taiwan/90157/2011(H1N1))
            Viruses; ssRNA negative-strand viruses; Orthomyxoviridae;
            Influenzavirus A.
REFERENCE   1  (bases 1 to 1701)
  AUTHORS   Chen,G.W., Tsao,K.C., Huang,C.G., Gong,Y.N., Chang,S.C., Liu,Y.C.,
            Wu,H.H., Yang,S.L., Lin,T.Y., Huang,Y.C. and Shih,S.R.
  TITLE     Amino Acids Transitioning of 2009 H1N1pdm in Taiwan from 2009 to
            2011
  JOURNAL   PLoS ONE 7 (9), E45946 (2012)
   PUBMED   23029335
  REMARK    Publication Status: Online-Only
REFERENCE   2  (bases 1 to 1701)
  AUTHORS   Tsao,K.-C., Shih,S.-R., Chen,G.-W., Huang,C.-G., Chang,S.-C. and
            Lin,T.-Y.
  TITLE     Direct Submission
  JOURNAL   Submitted (18-JUL-2011) Department of Laboratory Medicine, Lin-Kou
            Chang-Gung Memorial Hospital, No. 5, Fu-Shing St., Taoyuan 333,
            Taiwan
FEATURES             Location/Qualifiers
     source          1..1701
                     /organism="Influenza A virus (A/Taiwan/90157/2011(H1N1))"
                     /mol_type="viral cRNA"
                     /strain="A/Taiwan/90157/2011"
                     /serotype="H1N1"
                     /host="Homo sapiens"
                     /db_xref="taxon:1069320"
                     /segment="4"
                     /country="Taiwan"
                     /collection_date="Feb-2011"
     gene            1..1701
                     /gene="HA"
     CDS             1..1701
                     /gene="HA"
                     /codon_start=1
                     /product="hemagglutinin"
                     /protein_id="AEK85485.1"
                     /db_xref="GI:341612074"
                     /translation="MKAILVVLLYTFATANADTLCIGYHANNSTDTVDTVLEKNVTVT
                     HSVNLLEDKHNGKLCKLRGVAPLHLGKCNIAGWILGNPECESLSTASSWSYIVETSSS
                     DNGTCYPGDFINYEELREQLSSVSSFERFEIFPKTSSWPNHDSNKGVTAACPHAGAKS
                     FYKNLIWLVKKGNSYPKLSKSYINDKGKEVLVLWGIHHPSTTADQQSLYQNADAYVFV
                     GTSRYSKKFKPEIAIRPKVRDQEGRMNYYWTLVEPGDKITFEATGNLVVPRYAFAMER
                     NAGSGIIISDTPVHDCNTTCQTPKGAINTSLPFQNIHPITIGKCPKYVKSTKLRLATG
                     LRNVPSIQSRGLFGAIAGFIEGGWTGMVDGWYGYHHQNEQGSGYAADLKSTQNAIDEI
                     TNKVNSVIEKMNTQFTAVGKEFNHLEKRIENLNKKVDDGFLDIWTYNAELLVLLENER
                     TLDYHDSNVKNLYEKVRNQLKNNAKEIGNGCFEFYHKCDNTCMESVKNGTYDYPKYSE
                     EAKLNREEIDGVKLESTRIYQILAIYSTVASSLVLVVSLGAISFWMCSNGSLQCRICI
                     "
     misc_feature    58..1698
                     /gene="HA"
                     /note="Haemagglutinin; Region: Hemagglutinin; pfam00509"
                     /db_xref="CDD:249917"
ORIGIN      
        1 atgaaggcaa tactagtagt tctgctatat acatttgcaa ccgcaaatgc agacacatta
       61 tgtataggtt atcatgcgaa caattcaaca gacactgtag acacagtact agaaaagaat
      121 gtaacagtaa cacactctgt taaccttcta gaagacaagc ataacgggaa actatgcaaa
      181 ctaagagggg tagccccatt gcatttgggt aaatgtaaca ttgctggctg gatcctggga
      241 aatccagagt gtgaatcact ctccacagca agctcatggt cctacattgt ggaaacatct
      301 agttcagaca atggaacgtg ttacccagga gatttcatca attatgagga gctaagagag
      361 caattgagct cagtgtcatc atttgaaagg tttgagatat tccccaagac aagttcatgg
      421 cccaatcatg actcgaacaa aggtgtaacg gcagcatgtc ctcatgctgg agcaaaaagc
      481 ttctacaaaa atttaatatg gctagttaaa aaaggaaatt catacccaaa gctcagcaaa
      541 tcctacatta atgataaagg gaaagaagtc ctcgtgctgt ggggcattca ccatccatct
      601 actactgctg accaacaaag tctctatcag aatgcagatg catatgtttt tgtggggaca
      661 tcaagataca gcaagaagtt caagccggaa atagcaataa gacccaaagt gagggatcaa
      721 gaagggagaa tgaactatta ctggacacta gtagagccgg gagacaaaat aacattcgaa
      781 gcaactggaa atctagtggt accgagatat gcattcgcaa tggaaagaaa tgctggatct
      841 ggtattatca tttcagatac accagtccac gattgcaata caacttgtca gacacccaag
      901 ggtgctataa acaccagcct cccatttcag aatatacatc cgatcacaat tggaaaatgt
      961 ccaaaatatg taaaaagcac aaaattgaga ctggccacag gattgaggaa tgtcccgtct
     1021 attcaatcta gaggcctatt tggggccatt gccggtttca ttgaaggggg gtggacaggg
     1081 atggtagatg gatggtacgg ttatcaccat caaaatgagc aggggtcagg atatgcagcc
     1141 gacctgaaga gcacacagaa tgccattgac gagattacta acaaagtaaa ttctgttatt
     1201 gaaaagatga atacacagtt cacagcagta ggtaaagagt tcaaccacct ggaaaaaaga
     1261 atagagaatt taaataaaaa agttgatgat ggtttcctgg acatttggac ttacaatgcc
     1321 gaactgttgg ttctattgga aaatgaaaga actttggact accacgattc aaatgtgaag
     1381 aacttgtatg aaaaggtaag aaaccagtta aaaaacaatg ccaaggaaat tggaaacggc
     1441 tgctttgaat tttaccacaa atgcgataac acgtgcatgg aaagtgtcaa aaatgggact
     1501 tatgactacc caaaatactc agaggaagca aaattaaaca gagaagaaat agatggggta
     1561 aagctggaat caacaaggat ttaccagatt ttggcgatct attcaactgt cgccagttca
     1621 ttggtactgg tagtctccct gggggcaatc agtttctgga tgtgctctaa tgggtctcta
     1681 cagtgtagaa tatgtattta a
//
