# Supplementary material for: Bioinformatics studies of Influenza A hemagglutinin sequence data indicate recombination-like events leading to segment exchanges
Source: BMC Res Notes. 2016 Apr 15;9:222. doi: 10.1186/s13104-016-2017-3 (PMC4832483; doi:10.1186/s13104-016-2017-3)
Supplement: Supplementary file 2 — 10.1186/s13104-016-2017-3 Complete sequence data of the hemagglutinins identified as leading to recombination-like events listed in Additional file 1 and Table 3 are included as text files in the compressed file SEQUENCES.ZIP. [file 13104_2016_2017_MOESM2_ESM.zip › Sequences/H1N1/JQ693693.1.txt]

Influenza A virus (A/Taiwan/4696/2011(H1N1)) segment 4 hemagglutinin (HA) gene, complete cds
GenBank: JQ693693.1
FASTA Graphics PopSet
Go to:
LOCUS       JQ693693                1701 bp    cRNA    linear   VRL 15-APR-2013
DEFINITION  Influenza A virus (A/Taiwan/4696/2011(H1N1)) segment 4
            hemagglutinin (HA) gene, complete cds.
ACCESSION   JQ693693
VERSION     JQ693693.1  GI:380719110
KEYWORDS    .
SOURCE      Influenza A virus (A/Taiwan/4696/2011(H1N1))
  ORGANISM  Influenza A virus (A/Taiwan/4696/2011(H1N1))
            Viruses; ssRNA negative-strand viruses; Orthomyxoviridae;
            Influenzavirus A.
REFERENCE   1  (bases 1 to 1701)
  AUTHORS   Yang,J.R., Huang,Y.P., Chang,F.Y., Hsu,L.C., Huang,H.Y., Pan,Y.T.,
            Lin,Y.C., Wu,H.S. and Liu,M.T.
  TITLE     Characterization of oseltamivir-resistant influenza A(H1N1)pdm09
            viruses in Taiwan in 2009-2011
  JOURNAL   J. Med. Virol. 85 (3), 379-387 (2013)
   PUBMED   23280715
REFERENCE   2  (bases 1 to 1701)
  AUTHORS   Yang,J.-R., Wu,H.-S. and Liu,M.-T.
  TITLE     Direct Submission
  JOURNAL   Submitted (22-FEB-2012) Research and Diagnostic Center, Centers for
            Disease Control, Department of Health, No. 161 Kunyang Street,
            Taipei 115, Taiwan
COMMENT     GenBank Accession Numbers JQ693693, JQ693703, JQ693713, JQ693723,
            JQ693733, JQ693743, JQ693753, JQ693763 represent sequences from the
            8 segments of Influenza A virus (A/Taiwan/4696/2011(H1N1)).
            
            ##Assembly-Data-START##
            Assembly Method       :: Sequencher v. 4.5
            Sequencing Technology :: Sanger dideoxy sequencing
            ##Assembly-Data-END##
FEATURES             Location/Qualifiers
     source          1..1701
                     /organism="Influenza A virus (A/Taiwan/4696/2011(H1N1))"
                     /mol_type="viral cRNA"
                     /strain="A/Taiwan/4696/2011"
                     /serotype="H1N1"
                     /host="Homo sapiens"
                     /db_xref="taxon:1151019"
                     /segment="4"
                     /country="Taiwan"
                     /collection_date="22-Feb-2011"
     gene            1..1701
                     /gene="HA"
     CDS             1..1701
                     /gene="HA"
                     /codon_start=1
                     /product="hemagglutinin"
                     /protein_id="AFE02957.1"
                     /db_xref="GI:380719111"
                     /translation="MKAILVVLLYTFATANADTLCIGYHANNSTDTVDTVLEKNVTVT
                     HSVNLLEDKHNGKLCKLRGVAPLHLGKCNIAGWILGNPECESLSTASSWSYIVETSSS
                     DNGTCYPGDFINYEELREQLSSVSSFERFEIFPKTSSWPNHDSNKGVTAACPHAGAKS
                     FYKNLIWLVKKGNSYPKLSKSYINDKGKEVLVLWGIHHPSTTADQQSLYQNADAYVFV
                     GTSRYSKKFKPEIAIRPKVRDQEGRMNYYWTLVEPGDKITFEATGNLVVPRYAFAMER
                     NAGSGIIISDTPVHDCNTTCQTPKGAINTSLPFQNIHPITIGKCPKYVKSTKLRLATG
                     LRNVPSIQSRGLFGAIAGFIEGGWTGMVDGWYGYHHQNEQGSGYAADLKSTQNAIDKI
                     TNKVNSVIEKMNTQFTAVGKEFNHLEKRIENLNKKVDDGFLDIWTYNAELLVLLENER
                     TLDYHDSNVKNLYEKVRNQLKNNAKEIGNGCFEFYHKCDNTCMESVKNGTYDYPKYSE
                     EAKLNREEIDGVKLESTRIYQILAIYSTVASSLVLVVSLGAISFWMCSNGSLQCRICI
                     "
     misc_feature    58..1698
                     /gene="HA"
                     /note="Haemagglutinin; Region: Hemagglutinin; pfam00509"
                     /db_xref="CDD:249917"
ORIGIN      
        1 atgaaggcaa tactagtagt tctgctatat acatttgcaa ccgcaaatgc agacacatta
       61 tgtataggtt atcatgcgaa caattcaaca gacactgtag acacagtact agaaaagaat
      121 gtaacagtaa cacactctgt taaccttcta gaagacaagc ataacgggaa actatgcaaa
      181 ctaagagggg tagccccatt gcatttgggt aaatgtaaca ttgctggctg gatcctggga
      241 aatccagagt gtgaatcact ctccacagca agctcatggt cctacattgt ggaaacatct
      301 agttcagaca atggaacgtg ttacccagga gatttcatca attatgagga gctaagagag
      361 caattgagct cagtgtcatc atttgaaagg tttgagatat tccccaagac aagttcatgg
      421 cccaatcatg actcgaacaa aggtgtaacg gcagcatgtc ctcatgctgg agcaaaaagc
      481 ttctacaaaa atttaatatg gctagttaaa aaaggaaatt catacccaaa gctcagcaaa
      541 tcctacatta atgataaagg gaaagaagtc ctcgtgctgt ggggcattca ccatccatct
      601 actactgctg accaacaaag tctctatcag aatgcagatg catatgtttt tgtggggaca
      661 tcaagataca gcaagaagtt caagccggaa atagcaataa gacccaaagt gagggatcaa
      721 gaagggagaa tgaactatta ctggacacta gtagagccgg gagacaaaat aacattcgaa
      781 gcaactggaa atctagtggt accgagatat gcattcgcaa tggaaagaaa tgctggatct
      841 ggtattatca tttcagatac accagtccac gattgcaata caacttgtca gacacccaag
      901 ggtgctataa acaccagcct cccatttcag aatatacatc cgatcacaat tggaaaatgt
      961 ccaaaatatg taaaaagcac aaaattgaga ctggccacag gattgaggaa tgtcccgtct
     1021 attcaatcta gaggcctatt tggggccatt gccggcttca ttgaaggggg gtggacaggg
     1081 atggtagatg gatggtacgg ttatcaccat caaaatgagc aggggtcagg atatgcggcc
     1141 gacctgaaga gcacacagaa tgccattgac aagattacta acaaagtaaa ttctgttatt
     1201 gaaaagatga atacacagtt cacagcagta ggtaaagagt tcaaccacct ggaaaaaaga
     1261 atagagaatt taaataaaaa agttgatgat ggtttcctgg acatttggac ttacaatgcc
     1321 gaactgttgg ttctattgga aaatgaaaga actttggact accacgattc aaatgtgaag
     1381 aacttgtatg aaaaggtaag aaaccagtta aaaaacaatg ccaaggaaat tggaaacggc
     1441 tgctttgaat tttaccacaa atgcgataac acgtgcatgg aaagtgtcaa aaatgggact
     1501 tatgactacc caaaatactc agaggaagca aaattaaaca gagaagaaat agatggggta
     1561 aagctggaat caacaaggat ttaccagatt ttggcgatct attcaactgt cgccagttca
     1621 ttggtactgg tagtctccct gggggcaatc agtttctgga tgtgctctaa tgggtctcta
     1681 cagtgtagaa tatgtattta a
//
