# Supplementary material for: Bioinformatics studies of Influenza A hemagglutinin sequence data indicate recombination-like events leading to segment exchanges
Source: BMC Res Notes. 2016 Apr 15;9:222. doi: 10.1186/s13104-016-2017-3 (PMC4832483; doi:10.1186/s13104-016-2017-3)
Supplement: Supplementary file 2 — 10.1186/s13104-016-2017-3 Complete sequence data of the hemagglutinins identified as leading to recombination-like events listed in Additional file 1 and Table 3 are included as text files in the compressed file SEQUENCES.ZIP. [file 13104_2016_2017_MOESM2_ESM.zip › Sequences/H1N1/KC190063.1.txt]

Influenza A virus (A/swine/Colombo/N57/2011(H1N1)) segment 4 hemagglutinin (HA) gene, complete cds
GenBank: KC190063.1
FASTA Graphics PopSet
Go to:
LOCUS       KC190063                1701 bp    cRNA    linear   VRL 01-APR-2013
DEFINITION  Influenza A virus (A/swine/Colombo/N57/2011(H1N1)) segment 4
            hemagglutinin (HA) gene, complete cds.
ACCESSION   KC190063
VERSION     KC190063.1  GI:429238112
KEYWORDS    .
SOURCE      Influenza A virus (A/swine/Colombo/N57/2011(H1N1))
  ORGANISM  Influenza A virus (A/swine/Colombo/N57/2011(H1N1))
            Viruses; ssRNA negative-strand viruses; Orthomyxoviridae;
            Influenzavirus A.
REFERENCE   1  (bases 1 to 1701)
  AUTHORS   Perera,H.K.K., Wickramasinghe,G., Cheung,C.L., Nishiura,H.,
            Smith,D.K., Poon,L.L.M., Perera,A.K.C., Ma,S.K.,
            Sunil-Chandra,N.P., Guan,Y. and Peiris,J.S.M.
  TITLE     Swine influenza in sri lanka
  JOURNAL   Emerging Infect. Dis. 19 (3), 481-484 (2013)
   PUBMED   23621918
REFERENCE   2  (bases 1 to 1701)
  AUTHORS   Perera,H.K.K., Wickramasinghe,G., Cheung,C.L., Nishiura,H.,
            Smith,D.K., Poon,L.M., Perera,A.K.C., Ma,S.K., Sunil-Chandra,N.P.,
            Guan,Y. and Peiris,M.J.S.
  TITLE     Direct Submission
  JOURNAL   Submitted (21-NOV-2012) School of Public Health, Centre of
            Influenza Research, Laboratory Block, LKS HKU Faculty of Medicine
            Building, 21 Sasson Road, Pokfulam, Hong Kong, China
COMMENT     ##Assembly-Data-START##
            Assembly Method       :: Lasergene v. 8.0
            Sequencing Technology :: Sanger dideoxy sequencing
            ##Assembly-Data-END##
FEATURES             Location/Qualifiers
     source          1..1701
                     /organism="Influenza A virus
                     (A/swine/Colombo/N57/2011(H1N1))"
                     /mol_type="viral cRNA"
                     /strain="A/swine/Colombo/N57/2011"
                     /serotype="H1N1"
                     /isolation_source="nasal swab"
                     /host="swine"
                     /db_xref="taxon:1262217"
                     /segment="4"
                     /country="Sri Lanka"
                     /collection_date="17-Feb-2011"
                     /note="passage details: E1"
     gene            1..1701
                     /gene="HA"
     CDS             1..1701
                     /gene="HA"
                     /note="fusion protein and binding"
                     /codon_start=1
                     /product="hemagglutinin"
                     /protein_id="AFZ77425.1"
                     /db_xref="GI:429238113"
                     /translation="MKAILVVLLYTFATANADTLCIGYHANNSTDTVDTVLEKNVTVT
                     HSVNLLEDKHNGKLCKLRGVAPLHLGKCNIAGWILGNPECESLSTASSWSYIVETSSS
                     DNGTCYPGDFINYEELREQLSSVSSFERFEIFPKTSSWPNHDSNKGVTAACPHAGAKS
                     FYKNLIWLVKKGNSYPKLSKSYINDKGKEVLVLWGIHHPSTSADQQSLYQNADAYVFV
                     GTSKYSKKFKPEIAVRPKVRDQEGRMNYYWTLVEPGDKITFEATGNLLVPRYAFAMER
                     NAGSGIIISDTPVHDCNTTCQTPKGAINTSLPFQNIHPITIGKCPKYVKSTKLRLATG
                     LRNVPSIQSRGLFGAIAGFIEGGWTGMVDGWYGYHHQNEQGSGYAADLKSTQNAIDKI
                     TNKVNSVIEKMNTQFTAVGKEFNHLEKRIENLNKKVXDGFLDIWTYNAELLVLLENER
                     TLDYHDSNVKNLYEKVRSQLKNNAKEIGNGCFEFYHKCDNTCMESVKNGTYDYPKYSE
                     EAKLNREEIDGVKLESTRIYQILAIYSTVASSLVLVVSLGAISFWMCSNGSLQCRICI
                     "
     misc_feature    58..1698
                     /gene="HA"
                     /note="Haemagglutinin; Region: Hemagglutinin; pfam00509"
                     /db_xref="CDD:249917"
ORIGIN      
        1 atgaaggcaa tactagtagt tctgctatat acatttgcaa ccgcaaatgc agacacatta
       61 tgtataggtt atcatgcgaa caattcaaca gacactgtag acacagtact agaaaagaat
      121 gtaacagtaa cacactctgt taaccttcta gaagacaagc ataacgggaa actatgcaaa
      181 ctgagagggg tagccccatt gcatttgggt aaatgtaaca ttgctggctg gatcctggga
      241 aatccagagt gtgaatcact ctccacagca agctcatggt cctacattgt ggaaacatct
      301 agttcagaca atggaacgtg ttacccagga gatttcatca attatgagga gctaagagag
      361 caattaagct cagtgtcatc atttgaaagg tttgagatat tccccaagac aagttcatgg
      421 cccaatcatg actcgaacaa aggtgtaacg gcagcatgtc ctcatgctgg agcaaaaagc
      481 ttctacaaaa atttaatatg gctagttaaa aaaggaaatt catacccaaa gctcagcaaa
      541 tcctacatta acgataaagg gaaagaagtc ctcgtgctat ggggcattca ccatccatct
      601 actagtgctg accaacaaag tctctatcag aatgcagatg catatgtttt tgtggggaca
      661 tcaaaataca gcaagaagtt caagccggaa atagcagtaa gacccaaagt gagggatcaa
      721 gaagggagaa tgaactatta ctggacacta gtagagccgg gagacaaaat aacattcgaa
      781 gcaactggaa atctattggt accgagatat gcattcgcaa tggaaagaaa tgctggatct
      841 ggtattatca tttcagatac accagtccac gattgcaata caacttgtca gacacccaag
      901 ggtgctataa acaccagcct cccatttcag aatatacatc cgatcacaat tggaaaatgt
      961 ccaaaatatg taaaaagcac aaaattgaga ctggccacag gattgaggaa tgtcccttct
     1021 attcaatcta gaggcctatt tggggccatt gccggtttca ttgaaggggg gtggacaggg
     1081 atggtagatg gatggtacgg ttatcaccat caaaatgagc aggggtcagg atatgcagcc
     1141 gacctgaaga gcacacagaa tgccattgac aagattacta acaaagtaaa ttctgttatt
     1201 gaaaagatga atacacagtt cacagcagta ggtaaagagt tcaaccacct ggaaaaaaga
     1261 atagagaatt taaataaaaa agttgrtgat ggtttcctgg acatttggac ttacaatgcc
     1321 gaactgttgg ttctattgga aaatgaaaga actttggact accacgactc aaatgtgaaa
     1381 aacttatatg aaaaggtaag aagccagtta aaaaacaatg ccaaagaaat tggaaacggc
     1441 tgctttgaat tttaccacaa atgcgataac acgtgcatgg aaagtgtcaa aaatgggact
     1501 tatgactacc caaaatactc agaggaagca aaattaaaca gagaagaaat agatggggta
     1561 aagctggaat caacaaggat ttaccagatt ttggcgatct attcaactgt cgccagttca
     1621 ttggtactgg tagtctccct gggggcaatc agtttctgga tgtgctctaa tgggtctcta
     1681 cagtgtagaa tatgtattta a
//
