# Supplementary material for: Bioinformatics studies of Influenza A hemagglutinin sequence data indicate recombination-like events leading to segment exchanges
Source: BMC Res Notes. 2016 Apr 15;9:222. doi: 10.1186/s13104-016-2017-3 (PMC4832483; doi:10.1186/s13104-016-2017-3)
Supplement: Supplementary file 2 — 10.1186/s13104-016-2017-3 Complete sequence data of the hemagglutinins identified as leading to recombination-like events listed in Additional file 1 and Table 3 are included as text files in the compressed file SEQUENCES.ZIP. [file 13104_2016_2017_MOESM2_ESM.zip › Sequences/H1N1/KM027767.1.txt]

Influenza A virus (A/swine/Guangdong/NS91/2012(H1N1)) segment 4 hemagglutinin (HA) gene, complete cds
GenBank: KM027767.1
FASTA Graphics
Go to:
 LOCUS       KM027767                1701 bp    cRNA    linear   VRL 21-AUG-2014
DEFINITION  Influenza A virus (A/swine/Guangdong/NS91/2012(H1N1)) segment 4
            hemagglutinin (HA) gene, complete cds.
ACCESSION   KM027767
VERSION     KM027767.1  GI:662490308
KEYWORDS    .
SOURCE      Influenza A virus (A/swine/Guangdong/NS91/2012(H1N1))
  ORGANISM  Influenza A virus (A/swine/Guangdong/NS91/2012(H1N1))
            Viruses; ssRNA negative-strand viruses; Orthomyxoviridae;
            Influenzavirus A.
REFERENCE   1  (bases 1 to 1701)
  AUTHORS   Liang,H., Lam,T.T., Fan,X., Chen,X., Zeng,Y., Zhou,J., Duan,L.,
            Tse,M., Chan,C.H., Li,L., Leung,T.Y., Yip,C.H., Cheung,C.L.,
            Zhou,B., Smith,D.K., Poon,L.L., Peiris,M., Guan,Y. and Zhu,H.
  TITLE     Expansion of Genotypic Diversity and Establishment of 2009 H1N1
            Pandemic-Origin Internal Genes in Pigs in China
  JOURNAL   J. Virol. 88 (18), 10864-10874 (2014)
   PUBMED   25008935
REFERENCE   2  (bases 1 to 1701)
  AUTHORS   Liang,H., Lam,T.Y., Fan,X., Chen,X., Zeng,Y., Zhou,J., Duan,L.,
            Tse,M., Chan,C.H., Li,L., Leung,T.Y., Yip,C.H., Cheung,C.L.,
            Zhou,B., Smith,D.K., Poon,L.M., Peiris,M., Guan,Y. and Zhu,H.
  TITLE     Direct Submission
  JOURNAL   Submitted (20-JUN-2014) Centre of Influenza Research, School of
            Public Health, The University of Hong Kong, Laboratory Block, LKS
            Faculty of Medicine Building, 21 Sassoon Road, Pokfulam, Hong Kong,
            SAR, China
COMMENT     GenBank Accession Numbers KM027764-KM027771 represent sequences
            from the 8 segments of Influenza A virus
            (A/swine/Guangdong/NS91/2012(H1N1)).
            
            ##Assembly-Data-START##
            Assembly Method       :: Lasergene v. 9.0
            Sequencing Technology :: Sanger dideoxy sequencing; 454
            ##Assembly-Data-END##
FEATURES             Location/Qualifiers
     source          1..1701
                     /organism="Influenza A virus
                     (A/swine/Guangdong/NS91/2012(H1N1))"
                     /mol_type="viral cRNA"
                     /strain="A/swine/Guangdong/NS91/2012"
                     /serotype="H1N1"
                     /isolation_source="nasal swab"
                     /host="swine"
                     /db_xref="taxon:1511973"
                     /segment="4"
                     /country="China"
                     /collection_date="11-Jan-2012"
                     /note="passage details: MDCK2"
     gene            1..1701
                     /gene="HA"
     CDS             1..1701
                     /gene="HA"
                     /function="receptor binding and fusion protein"
                     /codon_start=1
                     /product="hemagglutinin"
                     /protein_id="AIE48972.1"
                     /db_xref="GI:662490309"
                     /translation="MEAKLFVLFCAFTALKADTICVGYHANNSTDTVDTILEKNVTVT
                     HSVNLLENSHNGKLCSLNGKTPLQLGNCNVAGWILGNPKCDLLLTANSWSYIIETSNS
                     KDGACYPGEFADYEELKEQLSTVSSFERFEIFPKATSWPNHDTTKGTTVACSHSGANS
                     FYRNLLWIVKKGNSYPKLSNSYTNNKGKEVLVIWGVHHPPTDSDQQTLYQNNHTYVSV
                     GSSKYYKRFTPEIITRPKIREQAGRMNYYWTLLDQGDTITFEATGNLIAPWHAFALKK
                     GSNSGIMMSDVQVHNCTTKCQTPHGALKSNLPFQNVHPITIGECPKYVKSTQLRMATG
                     LRNIPSIQSRGLFGAIAGFIEGGWTGMIDGWYGYHHRNEQGSGYAADQKSTQIAIDGI
                     SNKVNSVIEKMNIQFTSVGKEFNSLEKRMENLNKKVDDGFLDVWTYNAELLILLENER
                     TLDFHDLNVKNLYEKVKSQLRNNAKEIGNGCFEFYHKCDNECMESVKNGTYNYPKYSE
                     ESKLNREEIDGVKLESMGIHQILAIYSTVASSLVLLVSLGAISFWMCSNGSLQCRVCI
                     "
     sig_peptide     1..51
                     /gene="HA"
     mat_peptide     52..1032
                     /gene="HA"
                     /product="HA1"
     mat_peptide     1033..1698
                     /gene="HA"
                     /product="HA2"
     misc_feature    58..1698
                     /gene="HA"
                     /note="Haemagglutinin; Region: Hemagglutinin; pfam00509"
                     /db_xref="CDD:249917"
ORIGIN      
        1 atggaggcaa aactgtttgt attattctgt gcattcactg cactgaaagc tgacaccatt
       61 tgtgtaggct accatgctaa caattccaca gacactgtcg acacaatact ggaaaaaaat
      121 gtgactgtta cccattcagt taatttactg gaaaacagcc acaatggaaa actctgcagc
      181 ctgaatggaa agaccccctt acaactgggg aactgcaatg tagcaggatg gatccttggc
      241 aacccaaaat gtgacttgct actcacagcg aattcgtggt cttacataat agagacttca
      301 aattcaaaag atggagcatg ctaccccgga gaatttgctg attatgaaga gttaaaggag
      361 cagctgagta cagtttcttc atttgaaaga tttgaaattt tcccaaaggc aacctcatgg
      421 ccaaaccatg atacaaccaa aggtaccaca gttgcatgct cccattctgg agccaacagt
      481 ttttatcgga atttactatg gatagtaaag aaaggaaact cctatcctaa gctcagcaat
      541 tcctacacaa acaataaggg aaaagaagtg cttgtaattt ggggagtgca ccaccctccg
      601 accgacagtg accaacaaac cctctaccag aataatcata catatgtttc agttggatca
      661 tcaaaatact acaaaaggtt cacaccagaa ataataacaa gacctaaaat cagagaacaa
      721 gcaggcagaa tgaattacta ctggacactg ttagatcaag gggacaccat aacttttgaa
      781 gccactggga atttaatagc accatggcac gcatttgcat tgaaaaaagg ctctaattct
      841 ggaattatga tgtcggatgt acaggttcac aattgcacta caaaatgcca aactccccat
      901 ggggccttga aaagcaatct tccttttcag aatgtacatc ccatcactat tggagaatgc
      961 cccaaatatg ttaaaagcac ccaactgaga atggcaacag gattaaggaa tatcccctct
     1021 attcaatcca gaggactttt cggggcaatt gccggattca ttgaaggagg atggacagga
     1081 atgatagatg gatggtatgg gtatcaccat cgaaatgagc agggatctgg ttacgcagca
     1141 gatcagaaaa gcactcaaat cgcaattgat gggatcagca acaaagtgaa ctcagtaatt
     1201 gaaaaaatga acattcaatt tacttcagtg ggcaaggagt tcaatagtct agagaaaagg
     1261 atggaaaatt tgaataagaa ggttgatgat gggtttttgg atgtgtggac atataacgct
     1321 gagttgctca ttttacttga gaatgaaagg actctagatt tccatgacct taacgtaaaa
     1381 aatttatatg agaaggtcaa atcacagctg aggaacaatg ccaaggaaat cggaaatggc
     1441 tgctttgagt tctatcacaa atgtgataat gagtgcatgg aaagcgtaaa gaatggtaca
     1501 tacaattacc ccaaatattc agaagaatcc aagttgaata gggaggaaat agatggtgtg
     1561 aaactagaat caatgggaat tcaccagatt ttggcgatct actccacagt cgccagttcc
     1621 ctagtcttat tagtctccct gggggcaatc agcttctgga tgtgttctaa tgggtcattg
     1681 caatgcagag tatgcattta a
//
