# Supplementary material for: Bioinformatics studies of Influenza A hemagglutinin sequence data indicate recombination-like events leading to segment exchanges
Source: BMC Res Notes. 2016 Apr 15;9:222. doi: 10.1186/s13104-016-2017-3 (PMC4832483; doi:10.1186/s13104-016-2017-3)
Supplement: Supplementary file 2 — 10.1186/s13104-016-2017-3 Complete sequence data of the hemagglutinins identified as leading to recombination-like events listed in Additional file 1 and Table 3 are included as text files in the compressed file SEQUENCES.ZIP. [file 13104_2016_2017_MOESM2_ESM.zip › Sequences/H1N1/KM028271.1.txt]

Influenza A virus (A/swine/Guangxi/NS3248/2011(H1N1)) segment 4 hemagglutinin (HA) gene, complete cds
GenBank: KM028271.1
FASTA Graphics
Go to:
 LOCUS       KM028271                1701 bp    cRNA    linear   VRL 21-AUG-2014
DEFINITION  Influenza A virus (A/swine/Guangxi/NS3248/2011(H1N1)) segment 4
            hemagglutinin (HA) gene, complete cds.
ACCESSION   KM028271
VERSION     KM028271.1  GI:662491533
KEYWORDS    .
SOURCE      Influenza A virus (A/swine/Guangxi/NS3248/2011(H1N1))
  ORGANISM  Influenza A virus (A/swine/Guangxi/NS3248/2011(H1N1))
            Viruses; ssRNA negative-strand viruses; Orthomyxoviridae;
            Influenzavirus A.
REFERENCE   1  (bases 1 to 1701)
  AUTHORS   Liang,H., Lam,T.T., Fan,X., Chen,X., Zeng,Y., Zhou,J., Duan,L.,
            Tse,M., Chan,C.H., Li,L., Leung,T.Y., Yip,C.H., Cheung,C.L.,
            Zhou,B., Smith,D.K., Poon,L.L., Peiris,M., Guan,Y. and Zhu,H.
  TITLE     Expansion of Genotypic Diversity and Establishment of 2009 H1N1
            Pandemic-Origin Internal Genes in Pigs in China
  JOURNAL   J. Virol. 88 (18), 10864-10874 (2014)
   PUBMED   25008935
REFERENCE   2  (bases 1 to 1701)
  AUTHORS   Liang,H., Lam,T.Y., Fan,X., Chen,X., Zeng,Y., Zhou,J., Duan,L.,
            Tse,M., Chan,C.H., Li,L., Leung,T.Y., Yip,C.H., Cheung,C.L.,
            Zhou,B., Smith,D.K., Poon,L.M., Peiris,M., Guan,Y. and Zhu,H.
  TITLE     Direct Submission
  JOURNAL   Submitted (20-JUN-2014) Centre of Influenza Research, School of
            Public Health, The University of Hong Kong, Laboratory Block, LKS
            Faculty of Medicine Building, 21 Sassoon Road, Pokfulam, Hong Kong,
            SAR, China
COMMENT     GenBank Accession Numbers KM028268-KM028275 represent sequences
            from the 8 segments of Influenza A virus
            (A/swine/Guangxi/NS3248/2011(H1N1)).
            
            ##Assembly-Data-START##
            Assembly Method       :: Lasergene v. 9.0
            Sequencing Technology :: Sanger dideoxy sequencing; 454
            ##Assembly-Data-END##
FEATURES             Location/Qualifiers
     source          1..1701
                     /organism="Influenza A virus
                     (A/swine/Guangxi/NS3248/2011(H1N1))"
                     /mol_type="viral cRNA"
                     /strain="A/swine/Guangxi/NS3248/2011"
                     /serotype="H1N1"
                     /isolation_source="nasal swab"
                     /host="swine"
                     /db_xref="taxon:1511999"
                     /segment="4"
                     /country="China"
                     /collection_date="06-Nov-2011"
                     /note="passage details: MDCK2"
     gene            1..1701
                     /gene="HA"
     CDS             1..1701
                     /gene="HA"
                     /function="receptor binding and fusion protein"
                     /codon_start=1
                     /product="hemagglutinin"
                     /protein_id="AIE49693.1"
                     /db_xref="GI:662491534"
                     /translation="MEAKLFVLFCAFTALKADTICVGYHANNSTDTVDTILEKNVTVT
                     HSVNLLEDSHNGKLCSLNGKSPLQLGNCNVAGWILGNPECDLLLTADSWSYIIETSNS
                     KNGACYPGEFTDYEELREQLSTVSSFERFEIFPKATSWPNHDTTKGTTVACSHSGANS
                     FYRNLLWIVQKENSYPKLSNSYTNNKGKKVLVIWGVHHPPNYSDQQALYRNNHTYVSV
                     ESSKYYQRFTPEIVARPKVREQAGRINYYWTLLDQGDTITFEATGNLIAPWHAFALKK
                     GSSSGMMVSDAQVHNCTTKCQTPHGALKSNLPFQNVHPITIGECPKYVKSTQLRMATG
                     LRNIPSIQSRGLFGAIAGFIEGGWTGMIDGWYGYHHQNEQGSGYAADQKSTQIAIDGI
                     SNKVNSVIEKMNIQFTSVGKEFNSLEKRMENLNKKVDDGFLDVWTYNAELLILLENER
                     TLDYHDFNVKNLYEKVKSQLRNNAKEIGNGCFEFYHKCDNECMESVKNGTYNYPKYSE
                     ESKLNREEIDGVKLESTGIHQILAIYSTVASSLVLLVSLGAISFWMCSNGSLQCRVCI
                     "
     sig_peptide     1..51
                     /gene="HA"
     mat_peptide     52..1032
                     /gene="HA"
                     /product="HA1"
     mat_peptide     1033..1698
                     /gene="HA"
                     /product="HA2"
     misc_feature    58..1698
                     /gene="HA"
                     /note="Haemagglutinin; Region: Hemagglutinin; pfam00509"
                     /db_xref="CDD:249917"
ORIGIN      
        1 atggaagcaa aactgtttgt attattctgt gcattcactg cactgaaagc tgacacaatt
       61 tgtgtaggtt accatgctaa caattccaca gacactgttg acacaatact ggagaaaaat
      121 gtgactgtta cccattcagt taacttacta gaagacagcc ataatggaaa actctgcagc
      181 ctgaatggaa agagcccatt gcaactgggg aactgcaacg tagcaggatg gatccttggc
      241 aacccagaat gtgacttgct gctcacagcg gactcgtggt cttacataat agaaacttca
      301 aattcaaaaa atggagcatg ctaccccgga gaattcactg attatgaaga gttaagggag
      361 cagctgagta cagtttcctc atttgaaagg tttgaaattt tcccaaaagc aacctcatgg
      421 ccgaaccatg atacaactaa aggtaccaca gttgcatgct cccattctgg agccaacagt
      481 ttttatcgga acctactatg gatagtacag aaagaaaact cctaccctaa gctcagcaat
      541 tcatacacaa acaataaggg gaagaaagtg cttgtaattt ggggagtgca ccaccctccg
      601 aactacagtg accaacaagc cctctaccgg aataatcata catatgtttc agttgaatca
      661 tcaaaatact accaaaggtt cacaccagag atagtagcaa gacctaaagt cagagaacaa
      721 gcaggcagaa taaattatta ctggacactg ttagaccaag gggacacaat aacttttgaa
      781 gccactggaa atttaatagc accatggcac gcatttgcat tgaaaaaagg ctctagttct
      841 ggaatgatgg tatcggatgc tcaggtccac aattgcacta caaaatgcca aactcctcat
      901 ggggccttga aaagcaatct accttttcag aatgtacatc ccatcactat tggagaatgc
      961 cccaagtatg ttaaaagcac ccaactgaga atggcaacag gattaaggaa tatcccctcc
     1021 attcaatcca gaggactttt tggggcaatt gccggattca tcgaaggagg atggacagga
     1081 atgatagatg gatggtacgg atatcaccat caaaatgagc agggatccgg ttacgcagca
     1141 gatcagaaaa gcacacaaat cgcaattgat gggatcagca acaaagtaaa ctcagtaatt
     1201 gaaaaaatga acattcaatt tacttcagtg ggcaaggaat tcaatagtct agagaaaagg
     1261 atggagaact tgaataagaa ggtcgatgat ggatttttgg atgtatggac atataatgct
     1321 gagttgctca ttttactcga aaacgaaagg actctagatt accatgactt taacgtaaaa
     1381 aatttatatg aaaaggtcaa atcacaactg aggaacaatg ccaaggaaat cggaaatggc
     1441 tgctttgagt tctatcacaa atgtgataat gaatgcatgg aaagcgtaaa gaatggtaca
     1501 tataactatc ccaaatattc agaagagtcc aaattgaata gggaagaaat agatggtgtg
     1561 aaactagagt caacgggaat tcaccagatt ttggcgatct actccacagt cgccagttcc
     1621 ctggtcttgt tagtctccct gggggcaatc agcttctgga tgtgttctaa tgggtcattg
     1681 caatgcagag tatgcattta a
//
