# Supplementary material for: Bioinformatics studies of Influenza A hemagglutinin sequence data indicate recombination-like events leading to segment exchanges
Source: BMC Res Notes. 2016 Apr 15;9:222. doi: 10.1186/s13104-016-2017-3 (PMC4832483; doi:10.1186/s13104-016-2017-3)
Supplement: Supplementary file 2 — 10.1186/s13104-016-2017-3 Complete sequence data of the hemagglutinins identified as leading to recombination-like events listed in Additional file 1 and Table 3 are included as text files in the compressed file SEQUENCES.ZIP. [file 13104_2016_2017_MOESM2_ESM.zip › Sequences/H1N1/KM029103.1.txt]

Influenza A virus (A/swine/Hong Kong/4902/2011(H1N1)) segment 4 hemagglutinin (HA) gene, complete cds
GenBank: KM029103.1
FASTA Graphics
Go to:
 LOCUS       KM029103                1701 bp    cRNA    linear   VRL 21-AUG-2014
DEFINITION  Influenza A virus (A/swine/Hong Kong/4902/2011(H1N1)) segment 4
            hemagglutinin (HA) gene, complete cds.
ACCESSION   KM029103
VERSION     KM029103.1  GI:662493540
KEYWORDS    .
SOURCE      Influenza A virus (A/swine/Hong Kong/4902/2011(H1N1))
  ORGANISM  Influenza A virus (A/swine/Hong Kong/4902/2011(H1N1))
            Viruses; ssRNA negative-strand viruses; Orthomyxoviridae;
            Influenzavirus A.
REFERENCE   1  (bases 1 to 1701)
  AUTHORS   Liang,H., Lam,T.T., Fan,X., Chen,X., Zeng,Y., Zhou,J., Duan,L.,
            Tse,M., Chan,C.H., Li,L., Leung,T.Y., Yip,C.H., Cheung,C.L.,
            Zhou,B., Smith,D.K., Poon,L.L., Peiris,M., Guan,Y. and Zhu,H.
  TITLE     Expansion of Genotypic Diversity and Establishment of 2009 H1N1
            Pandemic-Origin Internal Genes in Pigs in China
  JOURNAL   J. Virol. 88 (18), 10864-10874 (2014)
   PUBMED   25008935
REFERENCE   2  (bases 1 to 1701)
  AUTHORS   Liang,H., Lam,T.Y., Fan,X., Chen,X., Zeng,Y., Zhou,J., Duan,L.,
            Tse,M., Chan,C.H., Li,L., Leung,T.Y., Yip,C.H., Cheung,C.L.,
            Zhou,B., Smith,D.K., Poon,L.M., Peiris,M., Guan,Y. and Zhu,H.
  TITLE     Direct Submission
  JOURNAL   Submitted (20-JUN-2014) Centre of Influenza Research, School of
            Public Health, The University of Hong Kong, Laboratory Block, LKS
            Faculty of Medicine Building, 21 Sassoon Road, Pokfulam, Hong Kong,
            SAR, China
COMMENT     GenBank Accession Numbers KM029100-KM029107 represent sequences
            from the 8 segments of Influenza A virus (A/swine/Hong
            Kong/4902/2011(H1N1)).
            
            ##Assembly-Data-START##
            Assembly Method       :: Lasergene v. 9.0
            Sequencing Technology :: Sanger dideoxy sequencing; 454
            ##Assembly-Data-END##
FEATURES             Location/Qualifiers
     source          1..1701
                     /organism="Influenza A virus (A/swine/Hong
                     Kong/4902/2011(H1N1))"
                     /mol_type="viral cRNA"
                     /strain="A/swine/Hong Kong/4902/2011"
                     /serotype="H1N1"
                     /isolation_source="tracheal swab"
                     /host="swine"
                     /db_xref="taxon:1512024"
                     /segment="4"
                     /country="China: Hong Kong"
                     /collection_date="15-Dec-2011"
                     /note="passage details: MDCK2"
     gene            1..1701
                     /gene="HA"
     CDS             1..1701
                     /gene="HA"
                     /function="receptor binding and fusion protein"
                     /codon_start=1
                     /product="hemagglutinin"
                     /protein_id="AIE50868.1"
                     /db_xref="GI:662493541"
                     /translation="MEAKLFVLFCAFTALKADTICVGYHANNSTDTVDTILEKNVTVT
                     HSVNLLENSHNGKLCSLNGKIPLQLGNCNVAGWILGNPKCDLLLTANSWSYIIETSNS
                     KNGACYPGEFADYEELKEQLSTVSSFERFEIFPKATSWPNHDTTRGTTVACSHSGANS
                     FYRNLLWIVKKGNSYPKLSKSYTNNKGKEVLVIWGVHHPPTDSDQQTLYQNNHTYVSV
                     GSSKYYKRFTPEIVARPKVREQAGRMNYYWTLLDQGDTITFEATGNLIAPWHAFALEK
                     GSSSGIMRSDAQVYNCTTKCQTPHGALKGNLPFQNVHPVTIGECPKYVKSTQLRMATG
                     LRNIPSIQSRGLFGAIAGFIEGGWTGMVDGWYGYHHRNEQGSGYAADQKSTQIAIDGI
                     SNKVNSVIEKMNIQFTSVGKEFNSLEKRMENLNKKVDDGFLDVWTYNAELLILLENER
                     TLDFHDLNVKNLYEKVKSQLRNNAKEIGNGCFEFYHKCDNECMESVKNGTYNYPKYSE
                     ESKLNREEIDGVKLESMGIHQILAIYSTVASSLVLLVSLGAISFWMCSNGSLQCRVCI
                     "
     sig_peptide     1..51
                     /gene="HA"
     mat_peptide     52..1032
                     /gene="HA"
                     /product="HA1"
     mat_peptide     1033..1698
                     /gene="HA"
                     /product="HA2"
     misc_feature    58..1698
                     /gene="HA"
                     /note="Haemagglutinin; Region: Hemagglutinin; pfam00509"
                     /db_xref="CDD:249917"
ORIGIN      
        1 atggaagcaa aattatttgt attattctgt gcattcactg cactaaaagc tgacaccatt
       61 tgtgtaggct accatgccaa caattccaca gacactgtcg acacaatact ggagaaaaat
      121 gtgactgtta cccattcagt taatttactg gaaaacagcc ataatgggaa actctgcagc
      181 ttgaatggaa agatcccctt acaactgggg aactgcaacg tagcaggatg gatccttggc
      241 aacccaaaat gtgacttgct gctcacagcg aattcgtggt cttacataat agagacttca
      301 aattcaaaaa atggagcatg ctaccccgga gaattcgctg attatgaaga gttaaaggag
      361 cagctgagta cagtttcttc atttgaaaga tttgaaattt tcccaaaggc aacctcatgg
      421 ccaaaccatg ataccaccag aggtaccaca gttgcatgct cccactctgg agccaacagc
      481 ttttatcgga atttactatg gatagtaaag aaaggaaact cctatcctaa gctcagcaag
      541 tcatacacaa acaataaggg aaaggaagtg cttgtaattt ggggagtgca ccaccctccg
      601 accgacagtg accaacaaac cctctaccag aataatcata catatgtttc agttggatca
      661 tcaaaatact acaaaaggtt cacaccagaa atagtagcaa gacctaaagt cagagaacaa
      721 gcaggcagaa tgaattatta ctggacactg ttagatcaag gggacaccat aactttcgaa
      781 gccactggga atttaatagc accatggcac gcatttgcat tggaaaaagg ctctagctct
      841 ggaattatga ggtcagatgc tcaggtttac aattgcacta caaagtgcca aactccccat
      901 ggggccttga aaggcaatct tccttttcag aatgtacatc ccgtcactat tggagaatgc
      961 cccaaatatg ttaaaagcac ccaactgaga atggcaacag gactaaggaa tatcccctct
     1021 attcaatcca gaggactttt cggggcaatt gccggattca ttgaaggagg atggacagga
     1081 atggtagatg gatggtatgg atatcaccat cgaaatgagc agggatctgg ttacgcagca
     1141 gatcagaaaa gcacacaaat tgcaattgat gggataagta acaaagtgaa ctcagtgatt
     1201 gaaaaaatga acattcaatt tacttcagtg ggcaaggagt tcaatagtct agagaaaagg
     1261 atggaaaatt tgaataagaa ggttgatgat gggtttttgg atgtatggac atataacgct
     1321 gagttgctca ttttactcga gaatgaaagg actctagatt tccatgacct taacgtaaaa
     1381 aatttatatg aaaaggtcaa atcacaacta aggaacaatg ccaaggaaat cggaaatggc
     1441 tgctttgagt tctatcacaa atgtgataat gagtgcatgg aaagcgtaaa gaatggcaca
     1501 tacaattatc ccaaatattc agaagaatcc aagttgaata gggaggaaat agatggtgtg
     1561 aaactagaat caatgggaat tcaccagatt ttggcgatct actccacagt cgccagttcc
     1621 ctggtcttat tagtctccct gggggcaatc agcttctgga tgtgttctaa tgggtcattg
     1681 caatgcagag tatgcattta a
//
