# Supplementary material for: Bioinformatics studies of Influenza A hemagglutinin sequence data indicate recombination-like events leading to segment exchanges
Source: BMC Res Notes. 2016 Apr 15;9:222. doi: 10.1186/s13104-016-2017-3 (PMC4832483; doi:10.1186/s13104-016-2017-3)
Supplement: Supplementary file 2 — 10.1186/s13104-016-2017-3 Complete sequence data of the hemagglutinins identified as leading to recombination-like events listed in Additional file 1 and Table 3 are included as text files in the compressed file SEQUENCES.ZIP. [file 13104_2016_2017_MOESM2_ESM.zip › Sequences/H3N2 of 2015/CY193681.1.txt]

LOCUS       CY193681                1701 bp    cRNA    linear   VRL 16-SEP-2015
DEFINITION  Influenza A virus (A/Japan/4428/2015(H3N2)) hemagglutinin (HA)
            gene, complete cds.
ACCESSION   CY193681
VERSION     CY193681.1  GI:927906954
KEYWORDS    .
SOURCE      Influenza A virus (A/Japan/4428/2015(H3N2))
  ORGANISM  Influenza A virus (A/Japan/4428/2015(H3N2))
            Viruses; ssRNA viruses; ssRNA negative-strand viruses;
            Orthomyxoviridae; Influenzavirus A.
REFERENCE   1  (bases 1 to 1701)
  AUTHORS   Gruner,W.E., Jones,S.L., Sinclair,L.E., Sarria,S.H., Bisaha,S.A.,
            Canas,L.C., Baker,J.A., Couch,M.R., Garrett,C.M., Powell,M.L.,
            Hanson,J.F., Yohannes,R.A., DeMarcus,L.S., Smith,J.P., Fumia,K.F.,
            Federinko,S.P., Macias,E.A., Olsen,E.T. and Sjoberg,P.A.
  TITLE     2014-2015 Influenza Surveillance among DoD Populations
  JOURNAL   Unpublished
REFERENCE   2  (bases 1 to 1701)
  AUTHORS   Gruner,W.E., Jones,S.L., Sinclair,L.E., Sarria,S.H., Bisaha,S.A.,
            Canas,L.C., Baker,J.A., Couch,M.R., Garrett,C.M., Powell,M.L.,
            Hanson,J.F., Yohannes,R.A., DeMarcus,L.S., Smith,J.P., Fumia,K.F.,
            Federinko,S.P., Macias,E.A., Olsen,E.T. and Sjoberg,P.A.
  TITLE     Direct Submission
  JOURNAL   Submitted (16-SEP-2015) USAFSAM/PHE, United States Air Force, 2510
            5th Street, WPAFB, OH 45433, USA
FEATURES             Location/Qualifiers
     source          1..1701
                     /organism="Influenza A virus (A/Japan/4428/2015(H3N2))"
                     /mol_type="viral cRNA"
                     /strain="A/Japan/4428/2015"
                     /serotype="H3N2"
                     /isolation_source="Nasal Wash"
                     /host="human; gender M; age 22"
                     /db_xref="taxon:1716773"
                     /segment="4"
                     /lab_host="PMK1 passage(s)"
                     /country="Japan"
                     /collection_date="08-Jan-2015"
     gene            1..1701
                     /gene="HA"
     CDS             1..1701
                     /gene="HA"
                     /function="receptor binding and fusion protein"
                     /codon_start=1
                     /product="hemagglutinin"
                     /protein_id="ALE31815.1"
                     /db_xref="GI:927906955"
                     /translation="MKTIIALSYILCLVFAQKLPGNDNSTATLCLGHHAVPNGTIVKT
                     ITNDRIEVTNATELVQNSSIGEICDSPHQILDGKNCTLIDALLGDPQCDGFQNKKWDL
                     FVERSKAHSNCYPYDVPDYASLRSLVASSGTLEFNNESFNWAGVTQNGTSSSCIRGSN
                     SSFFSRLNWLTHLNSKYPALNVTMPNNEQFDKLYIWGVHHPGTDKDQIFLYAQPSGRI
                     TVSTKRSQQAVIPNIGSRPRIRDIPSRISIYWTIVKPGDILLINSTGNLIAPRGYFKI
                     RSGKSSIMRSDAPIGKCKSECITPNGSIPNDKPFQNVNRITYGACPRYVKQSTLKLAT
                     GMRNVPERQTRGIFGAIAGFIENGWEGMVDGWYGFRHQNSEGRGQAADLKSTQAAIDQ
                     INGKLNRLIGKTNEKFHQIEKEFSEVEGRIQDLEKYVEDTKIDLWSYNAELLVALENQ
                     HTIDLTDSEMNKLFEKTKKQLRENAEDMGNGCFKIYHKCDNACIGSIRNGTYDHDVYR
                     DEALNNRFQIKGVELKSGYKDWILWISFAISCFLLCVALLGFIMWACQKGNIRCNICI
                     "
     sig_peptide     1..48
                     /gene="HA"
     mat_peptide     49..1035
                     /gene="HA"
                     /product="HA1"
     mat_peptide     1036..1698
                     /gene="HA"
                     /product="HA2"
ORIGIN      
        1 atgaagacta tcattgcttt gagctacatt ctatgtctgg ttttcgctca aaaacttcct
       61 ggaaatgaca atagcacggc aacgctgtgc cttgggcacc atgcagtacc aaacggaacg
      121 atagtgaaaa caatcacgaa tgaccgaatt gaagttacta atgctactga gctggttcag
      181 aattcctcaa taggtgaaat atgcgacagt cctcatcaga tccttgatgg aaaaaactgc
      241 acactaatag atgctctatt gggagaccct cagtgtgatg gctttcaaaa caagaaatgg
      301 gacctttttg ttgaacgaag caaagcccac agcaactgtt acccctatga tgtgccggat
      361 tatgcctccc ttaggtcact agttgcctca tccggcacac tggagtttaa caatgaaagc
      421 ttcaattggg ctggagtcac tcaaaacgga acaagttctt cttgcataag gggatctaat
      481 agtagtttct ttagtagatt aaattggttg acccacttaa actccaaata cccagcatta
      541 aacgtgacta tgccaaacaa tgaacaattt gacaaattgt acatttgggg ggttcaccac
      601 ccgggtacgg acaaggacca aatcttcctg tatgcacaac catcaggaag aatcacagta
      661 tctaccaaaa gaagccaaca agctgtaatc ccgaatatcg gatctagacc cagaataagg
      721 gatatcccta gcagaataag catctattgg acaatagtaa aaccgggaga catacttttg
      781 attaacagca cagggaatct aattgctcct aggggttact tcaaaatacg aagtgggaaa
      841 agctcaataa tgagatcaga tgcacctatt ggcaaatgca agtctgaatg catcactcca
      901 aatggaagca ttcccaatga caaaccattc caaaatgtaa acaggatcac atacggggcc
      961 tgtcccagat atgttaagca aagcactcta aaattggcaa caggaatgcg aaatgtacca
     1021 gagagacaaa ctagaggcat atttggcgca atagcgggtt tcatagaaaa tggttgggag
     1081 ggaatggtgg atggttggta cggcttcagg catcaaaatt ctgagggaag aggacaagcg
     1141 gcagatctca aaagcactca agcagcaatc gatcaaatca atgggaagct gaatcgattg
     1201 atcgggaaaa ccaacgagaa attccatcag attgaaaaag aattctcaga agtagaaggg
     1261 agaattcagg accttgagaa atatgttgag gacacaaaaa tagatctctg gtcatacaac
     1321 gcggagcttc ttgttgccct ggagaaccaa catacaattg atctaactga ctcagaaatg
     1381 aacaaactgt ttgaaaaaac aaagaagcaa ctgagggaaa atgctgagga tatgggcaat
     1441 ggttgtttca aaatatacca caaatgtgac aatgcctgca taggatcaat cagaaatgga
     1501 acttatgacc acgatgtata cagggatgaa gcattaaaca accggttcca gatcaaggga
     1561 gttgagctga agtcagggta caaagattgg atcctatgga tttcctttgc catatcatgt
     1621 tttttgcttt gtgttgcttt gttggggttc atcatgtggg cctgccaaaa gggcaacatt
     1681 aggtgcaaca tttgcatttg a
//
