# Supplementary material for: Bioinformatics studies of Influenza A hemagglutinin sequence data indicate recombination-like events leading to segment exchanges
Source: BMC Res Notes. 2016 Apr 15;9:222. doi: 10.1186/s13104-016-2017-3 (PMC4832483; doi:10.1186/s13104-016-2017-3)
Supplement: Supplementary file 2 — 10.1186/s13104-016-2017-3 Complete sequence data of the hemagglutinins identified as leading to recombination-like events listed in Additional file 1 and Table 3 are included as text files in the compressed file SEQUENCES.ZIP. [file 13104_2016_2017_MOESM2_ESM.zip › Sequences/H3N2 of 2015/CY194016.1.txt]

LOCUS       CY194016                1701 bp    cRNA    linear   VRL 10-NOV-2015
DEFINITION  Influenza A virus (A/Japan/4763/2015(H3N2)) hemagglutinin (HA)
            gene, complete cds.
ACCESSION   CY194016
VERSION     CY194016.1  GI:950734333
KEYWORDS    .
SOURCE      Influenza A virus (A/Japan/4763/2015(H3N2))
  ORGANISM  Influenza A virus (A/Japan/4763/2015(H3N2))
            Viruses; ssRNA viruses; ssRNA negative-strand viruses;
            Orthomyxoviridae; Influenzavirus A.
REFERENCE   1  (bases 1 to 1701)
  AUTHORS   Gruner,W.E., Jones,S.L., Sinclair,L.E., Sarria,S.H., Bisaha,S.A.,
            Canas,L.C., Baker,J.A., Couch,M.R., Garrett,C.M., Powell,M.L.,
            Hanson,J.F., Yohannes,R.A., DeMarcus,L.S., Smith,J.P., Fumia,K.F.,
            Federinko,S.P., Macias,E.A., Olsen,E.T. and Sjoberg,P.A.
  TITLE     2014-2015 Influenza Surveillance among DoD Populations
  JOURNAL   Unpublished
REFERENCE   2  (bases 1 to 1701)
  AUTHORS   Gruner,W.E., Jones,S.L., Sinclair,L.E., Sarria,S.H., Bisaha,S.A.,
            Canas,L.C., Baker,J.A., Couch,M.R., Garrett,C.M., Powell,M.L.,
            Hanson,J.F., Yohannes,R.A., DeMarcus,L.S., Smith,J.P., Fumia,K.F.,
            Federinko,S.P., Macias,E.A., Olsen,E.T. and Sjoberg,P.A.
  TITLE     Direct Submission
  JOURNAL   Submitted (10-NOV-2015) USAFSAM/PHE, United States Air Force, 2510
            5th Street, WPAFB, OH 45433, USA
FEATURES             Location/Qualifiers
     source          1..1701
                     /organism="Influenza A virus (A/Japan/4763/2015(H3N2))"
                     /mol_type="viral cRNA"
                     /strain="A/Japan/4763/2015"
                     /serotype="H3N2"
                     /isolation_source="Nasal Wash"
                     /host="human; gender M; age 6"
                     /db_xref="taxon:1752575"
                     /segment="4"
                     /lab_host="PMK1 passage(s)"
                     /country="Japan"
                     /collection_date="13-Feb-2015"
     gene            1..1701
                     /gene="HA"
     CDS             1..1701
                     /gene="HA"
                     /function="receptor binding and fusion protein"
                     /codon_start=1
                     /product="hemagglutinin"
                     /protein_id="ALN39692.1"
                     /db_xref="GI:950734334"
                     /translation="MKTIIALGYILCLVFAQKIPGNDNSTATLCLGHHAVPNGTIVKT
                     ITNDRIEVTNATELVQNSSIGEICDSPHKILDGENCTLIDALLGDPQCDGFQNKKWDL
                     FVERSKAYSNCYPYDVPDYASLRSLVASSGTLEFNNESFNWTGVTQNGTSSACIRRSS
                     SSFFSRLNWLTHLNYTYPALNVTMPNNEQFDKLYIWGVHHPGTDKDQIFLYAQSSGRI
                     TVSTKRSQQAVIPNIGSRPRIRDIPSRISIYWTIVKPGDILLINSTGNLIAPRGYFKI
                     RSGKSSIMRSDAPIGKCKSECITPNGSIPNDKPFQNVNRITYGACPRYVKHSTLKLAT
                     GMRNVPEKQTRGIFGAIAGFIENGWEGMVDGWYGFRHQNSEGRGQAADLKSTQAAIDQ
                     INGKLNRLIGKTNEKFHQIEKEFSEVEGRIQDLEKYVEDTKIDLWSYNAELLVALENQ
                     HTIDLTDSEMNKLFEKTKKQLRENAEDMGNGCFKIYHKCDNACIGSIRNGTYDHNVYR
                     DEALNNRFQIKGVELKSGYKDWILWISFAISCFLLCVALLGFIMWACQKGNIRCNICI
                     "
     sig_peptide     1..48
                     /gene="HA"
     mat_peptide     49..1035
                     /gene="HA"
                     /product="HA1"
     mat_peptide     1036..1698
                     /gene="HA"
                     /product="HA2"
ORIGIN      
        1 atgaagacta tcattgcttt gggctacatt ctatgtctgg ttttcgctca aaaaattcct
       61 ggaaatgaca atagcacggc aacgctgtgc cttgggcacc atgcagtacc aaacggaacg
      121 atagtgaaaa caatcacaaa tgaccgaatt gaagttacta atgctactga actggttcag
      181 aattcctcaa taggtgaaat atgcgacagt cctcataaga tccttgatgg agaaaactgc
      241 acactaatag atgctctatt gggagaccct cagtgtgatg gctttcaaaa taagaaatgg
      301 gacctttttg ttgaacgaag caaagcctac agcaactgtt acccttatga tgtgccggat
      361 tatgcctccc ttaggtcact agttgcctca tccggcacac tggagtttaa caatgaaagc
      421 ttcaattgga ctggagtcac tcaaaacgga acaagttctg cttgcataag gagatctagt
      481 agtagtttct ttagtagatt aaattggttg acccacttaa actacacata cccagcattg
      541 aacgtgacta tgccaaacaa tgaacaattt gacaaattgt acatttgggg ggttcaccac
      601 ccgggtacgg acaaggacca aatcttcctg tatgctcaat catcaggaag aatcacagta
      661 tctaccaaaa gaagccaaca agctgtaatc ccaaatatcg gatctagacc cagaataagg
      721 gatatcccta gcagaataag catctattgg acaatagtaa aaccgggaga catacttttg
      781 attaacagca cagggaatct aattgctcct aggggttact tcaaaatacg aagtgggaaa
      841 agctcaataa tgagatcaga tgcacccatt ggcaaatgca agtctgaatg catcactcca
      901 aatggaagca ttcccaatga caaaccattc caaaatgtaa acaggatcac atacggggcc
      961 tgtcccagat atgttaagca tagcactctg aaattggcaa caggaatgcg aaatgtacca
     1021 gagaaacaaa ctagaggcat atttggcgca atagcgggtt tcatagaaaa tggttgggag
     1081 ggaatggtgg atggttggta cggtttcaga catcaaaatt ctgagggaag aggacaagca
     1141 gcagatctca aaagcactca agcagcaatc gatcaaatca atgggaagct gaatcgattg
     1201 atcgggaaaa ccaacgagaa attccatcag attgaaaaag aattctcaga agtagaagga
     1261 agaattcagg accttgagaa atatgttgag gacactaaaa tagatctctg gtcatacaac
     1321 gcggagcttc ttgttgccct ggagaaccaa catacaattg atctaactga ctcagaaatg
     1381 aacaaactgt ttgaaaaaac aaagaagcaa ctgagggaaa atgctgagga tatgggaaat
     1441 ggttgtttca aaatatacca caaatgtgac aatgcctgca taggatcaat aagaaatgga
     1501 acttatgacc acaatgtgta cagggatgaa gcattaaaca accggttcca gatcaaggga
     1561 gttgagctga agtcagggta caaagattgg atcctatgga tttcctttgc catatcatgt
     1621 tttttgcttt gtgttgcttt gttggggttc atcatgtggg cctgccaaaa gggcaacatt
     1681 aggtgcaaca tttgcatttg a
//
