# Supplementary material for: Bioinformatics studies of Influenza A hemagglutinin sequence data indicate recombination-like events leading to segment exchanges
Source: BMC Res Notes. 2016 Apr 15;9:222. doi: 10.1186/s13104-016-2017-3 (PMC4832483; doi:10.1186/s13104-016-2017-3)
Supplement: Supplementary file 2 — 10.1186/s13104-016-2017-3 Complete sequence data of the hemagglutinins identified as leading to recombination-like events listed in Additional file 1 and Table 3 are included as text files in the compressed file SEQUENCES.ZIP. [file 13104_2016_2017_MOESM2_ESM.zip › Sequences/H3N2/CY099953.1.txt]

Influenza A virus (A/Guangdong/94/2011(H3N2)) hemagglutinin (HA) gene, complete cds
GenBank: CY099953.1
FASTA Graphics
Go to:
LOCUS       CY099953                1762 bp    cRNA    linear   VRL 14-OCT-2011
DEFINITION  Influenza A virus (A/Guangdong/94/2011(H3N2)) hemagglutinin (HA)
            gene, complete cds.
ACCESSION   CY099953
VERSION     CY099953.1  GI:351629989
KEYWORDS    .
SOURCE      Influenza A virus (A/Guangdong/94/2011(H3N2))
  ORGANISM  Influenza A virus (A/Guangdong/94/2011(H3N2))
            Viruses; ssRNA negative-strand viruses; Orthomyxoviridae;
            Influenzavirus A.
REFERENCE   1  (bases 1 to 1762)
  AUTHORS   Liang,L. and Huang,P.
  TITLE     Molecular Characterization and Phylogenetic Analysis of
            hemagglutinin and neuraminidase of Human H3N2 Influenza A Viruses
            in Guangdong, China from 2007 to 2011
  JOURNAL   Unpublished
REFERENCE   2  (bases 1 to 1762)
  AUTHORS   Liang,L. and Huang,P.
  TITLE     Direct Submission
  JOURNAL   Submitted (14-OCT-2011) Center for Disease Control and Prevention
            of Guangdong province, No.174, Xingang West Road China, GuangZhou,
            Guangdong 510300, China
FEATURES             Location/Qualifiers
     source          1..1762
                     /organism="Influenza A virus (A/Guangdong/94/2011(H3N2))"
                     /mol_type="viral cRNA"
                     /strain="A/Guangdong/94/2011"
                     /serotype="H3N2"
                     /host="human; gender M; age 4y"
                     /db_xref="taxon:1095903"
                     /segment="4"
                     /lab_host="MDCK2 passage(s)"
                     /country="China: Zhuhai"
                     /collection_date="09-Mar-2011"
     gene            30..1730
                     /gene="HA"
     CDS             30..1730
                     /gene="HA"
                     /function="receptor binding and fusion protein"
                     /codon_start=1
                     /product="hemagglutinin"
                     /protein_id="AEQ54953.1"
                     /db_xref="GI:351629990"
                     /translation="MKTIIALSYILCLVFAQKLPENDNSTATLCLGHHAVPNGTIVKT
                     ITNDQIEVTNATELVQSSSTGEICNSPHQILDGENCTLIDALLGDPQCDGFQNKKWDL
                     FVERSKAHSNCYPYDVPDYASLRSLVASSGTLEFNNESFNWTGVTQNGTSSACIRRSN
                     NSFFSRLNWLTHLNFKYPALNVTMPNNEQFDKLYIWGVHHPGTDKDQIFLYAQASGRI
                     TVSTKRSQQAVIPNIGSRPRVRNIPSRVSIYWTIVKPGDILLINSTGNLIAPRGYFKI
                     RSGKSSIMRSDAPIGKCNSTCITPNGSIPNDKPFQNVNRITYGACPRYVKQNTLKLAT
                     GMRNVPEKQTRGIFGAIAGFIENGWEGMVDGWYGFRHQNSEGRGQAADLKSTQAAIDQ
                     INGKLNRLIGKTNEKFHQIEKEFSEVEGRIQDLEKYVEDTKIDLWSYNAELLVALENQ
                     HTIDLTDSEMNKLFEKTKKQLRENAEDMGNGCFKIYHKCDNACIGSIRNGTYDHDVYR
                     DEALNNRFQIKGVELKSGYKDWILWISFAISCFLLCVALLGFIMWACQKGNIRCNICI
                     "
     sig_peptide     30..77
                     /gene="HA"
     mat_peptide     78..1064
                     /gene="HA"
                     /product="HA1"
     mat_peptide     1065..1727
                     /gene="HA"
                     /product="HA2"
ORIGIN      
        1 agcaaaagca ggggataatt ctattaacca tgaagactat cattgctttg agctacattc
       61 tatgtctggt tttcgctcaa aaacttcctg aaaatgacaa cagcacggca acgctgtgcc
      121 ttgggcacca tgcagtgcca aacggaacga tagtgaaaac aatcacgaat gaccaaattg
      181 aagttactaa tgctactgag ctggttcaga gttcctcaac aggtgaaata tgcaacagtc
      241 ctcatcagat ccttgatgga gaaaactgca cactaataga tgctctattg ggagaccctc
      301 agtgtgatgg cttccaaaac aagaaatggg acctttttgt tgaacgaagc aaagcccaca
      361 gcaactgtta cccttatgat gtgccggatt atgcctccct taggtcacta gttgcctcat
      421 ccggcacact ggagtttaac aatgaaagct tcaattggac tggagtcact caaaacggaa
      481 caagctctgc ttgcataagg agatctaata atagtttctt tagtagattg aattggttga
      541 cccacttaaa cttcaaatac ccagcattga acgtgactat gccaaacaat gaacaatttg
      601 acaaattata catttggggg gttcaccacc cgggtacgga caaggaccaa atcttcctgt
      661 atgctcaagc atcaggaaga atcacagtat ctaccaaaag aagccaacaa gctgtaattc
      721 cgaatatcgg atctagaccc agagtaagga atatccctag cagagtaagc atctattgga
      781 caatagtaaa accgggagac atacttttga ttaacagcac agggaatcta attgctccta
      841 ggggttactt caaaatacga agtgggaaaa gctcaataat gagatcagat gcacccattg
      901 gcaaatgcaa ttctacatgc atcactccaa atggaagcat tcccaatgac aaaccattcc
      961 aaaatgtaaa caggatcaca tacggggcct gtcccagata tgttaagcaa aacactctga
     1021 aattggcaac aggaatgaga aatgtaccag agaaacaaac tagaggcata tttggcgcaa
     1081 tagcgggttt catagaaaat ggttgggagg gaatggtgga tggttggtac ggtttcaggc
     1141 atcaaaattc tgagggaagg ggtcaagcag cagatctcaa aagcactcaa gcagcaatcg
     1201 atcaaatcaa tgggaagctg aatagattga tcgggaaaac caacgagaaa ttccatcaga
     1261 ttgaaaaaga attctcagaa gtcgaaggga gaattcagga ccttgagaaa tatgttgagg
     1321 acactaaaat agatctctgg tcatacaacg cggagcttct tgttgccctg gagaaccaac
     1381 acacaattga tctaactgac tcagaaatga acaaactgtt tgaaaaaaca aagaagcaac
     1441 tgagggaaaa tgctgaggat atgggcaatg gttgtttcaa aatataccac aaatgtgaca
     1501 atgcctgcat aggatcaatc agaaatggaa cctatgacca cgatgtgtac agagatgaag
     1561 cattaaacaa ccgattccag atcaagggag ttgagctgaa gtcagggtac aaagattgga
     1621 tcctatggat ttcctttgcc atatcatgtt ttttgctttg tgttgctttg ttggggttca
     1681 tcatgtgggc ctgccaaaaa ggcaacatta ggtgcaacat ttgcatttga gtgcattaat
     1741 taaaaacacc cttgtttcta ct
//
