# Supplementary material for: Bioinformatics studies of Influenza A hemagglutinin sequence data indicate recombination-like events leading to segment exchanges
Source: BMC Res Notes. 2016 Apr 15;9:222. doi: 10.1186/s13104-016-2017-3 (PMC4832483; doi:10.1186/s13104-016-2017-3)
Supplement: Supplementary file 2 — 10.1186/s13104-016-2017-3 Complete sequence data of the hemagglutinins identified as leading to recombination-like events listed in Additional file 1 and Table 3 are included as text files in the compressed file SEQUENCES.ZIP. [file 13104_2016_2017_MOESM2_ESM.zip › Sequences/H3N2/CY100091.1.txt]

Influenza A virus (A/Singapore/GP3268/2010(H3N2)) hemagglutinin (HA) gene, complete cds
GenBank: CY100091.1
FASTA Graphics
Go to:
LOCUS       CY100091                1758 bp    cRNA    linear   VRL 20-OCT-2011
DEFINITION  Influenza A virus (A/Singapore/GP3268/2010(H3N2)) hemagglutinin
            (HA) gene, complete cds.
ACCESSION   CY100091
VERSION     CY100091.1  GI:353469107
KEYWORDS    .
SOURCE      Influenza A virus (A/Singapore/GP3268/2010(H3N2))
  ORGANISM  Influenza A virus (A/Singapore/GP3268/2010(H3N2))
            Viruses; ssRNA negative-strand viruses; Orthomyxoviridae;
            Influenzavirus A.
REFERENCE   1  (bases 1 to 1758)
  AUTHORS   Phuah,S.P., Yong,T.Y., Loh,P.L. and Cui,L.
  TITLE     direct submission
  JOURNAL   Unpublished
REFERENCE   2  (bases 1 to 1758)
  AUTHORS   Phuah,S.P., Yong,T.Y., Loh,P.L. and Cui,L.
  TITLE     Direct Submission
  JOURNAL   Submitted (20-OCT-2011) National Public Health Laboratory, Ministry
            of Health, Blk 203, CDC2, 11 Jalan Tan Tock Seng, Singapore,
            Singapore 308433, Singapore
FEATURES             Location/Qualifiers
     source          1..1758
                     /organism="Influenza A virus
                     (A/Singapore/GP3268/2010(H3N2))"
                     /mol_type="viral cRNA"
                     /strain="A/Singapore/GP3268/2010"
                     /serotype="H3N2"
                     /isolation_source="nasal swab"
                     /host="human; gender F; age 29"
                     /db_xref="taxon:1099889"
                     /segment="4"
                     /country="Singapore"
                     /collection_date="24-Jun-2010"
     gene            26..1726
                     /gene="HA"
     CDS             26..1726
                     /gene="HA"
                     /function="receptor binding and fusion protein"
                     /codon_start=1
                     /product="hemagglutinin"
                     /protein_id="AER08664.1"
                     /db_xref="GI:353469108"
                     /translation="MKTIIALSYILCLVFAQKLPGNDNSTATLCLGHHAVPNGTIVKT
                     ITNDQIEVTNATELVQSSSTGEICDSPHQILDGENCTLIDALLGDPQCDGFQNKKWDL
                     FVERSKAYSNCYPYDVPDYASLRSLVASSGTLEFNSESFNWTGVTQNGTSSACIRRSN
                     NSFFSRLNWLTHLNFKYPALNVTMPNNEQFDKLYIWGVHHPGTDKDQIFLYAQASGRI
                     TVSTKRSQQAVIPNIGSRPRVRNIPSRISIYWTIVKPGDILLINSTGNLIAPRGYFKI
                     RSGKSSIMRSDAPIGKCNSECITPNGSIPNDKPFQNVNRITYGACPRYVKQSTLKLAT
                     GMRNVPEKQTRGIFGAIAGFIENGWEGMVDGWYGFRHQNSEGRGQAADLKSTQAAIDQ
                     INGKLNRLIGKTNEKFHQIEKEFSEVEGRIQDLEKYVEDTKIDLWSYNAELLVALENQ
                     HTIDLTDSEMNKLFEKTKKQLRENAEDMGNGCFKIYHKCDNACIGSIRNGTYDHDVYR
                     DEALNNRFQIKGVELKSGYKDWILWISFAISCFLLCVALLGFIMWACQKGNIRCNICI
                     "
     sig_peptide     26..73
                     /gene="HA"
     mat_peptide     74..1060
                     /gene="HA"
                     /product="HA1"
     mat_peptide     1061..1723
                     /gene="HA"
                     /product="HA2"
ORIGIN      
        1 aaagcagggg atatttttat taaccatgaa gactatcatt gctttgagct acattctatg
       61 cctggttttc gctcaaaaac ttcctggaaa tgacaacagc acggcaacgc tgtgccttgg
      121 gcaccatgca gtaccaaacg gaacgatagt gaaaacaatc acgaatgacc aaattgaagt
      181 tactaatgct actgagctgg ttcagagttc ctcaacaggt gaaatatgcg acagtcctca
      241 tcagatcctt gatggagaaa actgcacact aatagatgct ctattgggag accctcagtg
      301 tgatggcttc caaaataaga aatgggacct ttttgttgaa cgaagcaaag cctacagcaa
      361 ctgttaccct tatgatgtgc cggattatgc ctcccttagg tcactagttg cctcatccgg
      421 cacactggag tttaacagtg aaagcttcaa ttggactgga gtcactcaaa acggaacaag
      481 ctctgcttgc ataaggagat ctaataatag tttctttagt agattgaatt ggttgaccca
      541 cttaaacttc aaatacccag cattgaacgt gactatgcca aacaatgaac aatttgacaa
      601 attgtacatt tggggggttc accacccggg tacggacaag gaccaaatct tcctgtatgc
      661 tcaagcatca ggaagaatca cagtatctac caaaagaagc caacaagctg taatcccgaa
      721 tatcggatct agacccagag taaggaatat ccctagcaga ataagcatct attggacaat
      781 agtaaaaccg ggagacatac ttttgattaa cagcacaggg aatctaattg ctcctagggg
      841 ttacttcaaa atacgaagtg ggaaaagctc aataatgaga tcagatgcac ccattggcaa
      901 atgcaattct gaatgcatca ctccaaatgg aagcattccc aatgacaaac cattccaaaa
      961 tgtaaacagg atcacatacg gggcctgtcc cagatatgtt aagcaaagca ctctgaaatt
     1021 ggcaacagga atgcgaaatg taccagagaa acaaactaga ggcatatttg gcgcaatagc
     1081 gggtttcata gaaaatggtt gggagggaat ggtggatggt tggtacggtt tcaggcatca
     1141 aaattctgag ggaagaggac aagcagcaga tctcaaaagc actcaagcag caatcgatca
     1201 aatcaatggg aagctgaata gattgatcgg gaaaaccaac gagaaattcc atcagattga
     1261 aaaagaattc tcagaagtcg aagggagaat tcaggacctt gagaaatatg ttgaggacac
     1321 taaaatagat ctctggtcat acaacgcgga gcttcttgtt gcccttgaga accaacatac
     1381 aattgatcta actgactcag aaatgaacaa actgtttgaa aaaacaaaga agcaactgag
     1441 ggaaaatgct gaggatatgg gcaatggttg tttcaaaata taccacaaat gtgacaatgc
     1501 ctgcatagga tcaatcagaa atggaactta tgaccacgat gtatacagag atgaagcatt
     1561 aaacaaccgg ttccagatca agggagttga gctgaagtca gggtacaaag attggatcct
     1621 atggatttcc tttgccatat catgtttttt gctttgtgtt gctttgttgg ggttcatcat
     1681 gtgggcctgc caaaagggca acattaggtg caacatttgc atttgagtgc attaattaaa
     1741 aacacccttg tttctact
//
