# Supplementary material for: Bioinformatics studies of Influenza A hemagglutinin sequence data indicate recombination-like events leading to segment exchanges
Source: BMC Res Notes. 2016 Apr 15;9:222. doi: 10.1186/s13104-016-2017-3 (PMC4832483; doi:10.1186/s13104-016-2017-3)
Supplement: Supplementary file 2 — 10.1186/s13104-016-2017-3 Complete sequence data of the hemagglutinins identified as leading to recombination-like events listed in Additional file 1 and Table 3 are included as text files in the compressed file SEQUENCES.ZIP. [file 13104_2016_2017_MOESM2_ESM.zip › Sequences/H3N2/CY124165.1.txt]

Influenza A virus (A/Singapore/GP103/2011(H3N2)) hemagglutinin (HA) gene, complete cds
GenBank: CY124165.1
FASTA Graphics
Go to:
LOCUS       CY124165                1720 bp    cRNA    linear   VRL 03-JUL-2012
DEFINITION  Influenza A virus (A/Singapore/GP103/2011(H3N2)) hemagglutinin (HA)
            gene, complete cds.
ACCESSION   CY124165
VERSION     CY124165.1  GI:393711709
KEYWORDS    .
SOURCE      Influenza A virus (A/Singapore/GP103/2011(H3N2))
  ORGANISM  Influenza A virus (A/Singapore/GP103/2011(H3N2))
            Viruses; ssRNA negative-strand viruses; Orthomyxoviridae;
            Influenzavirus A.
REFERENCE   1  (bases 1 to 1720)
  AUTHORS   Phuah,S.P., Quek,D., Teo,M.L., Loh,P.L., Yong,T.Y., Meng,S.,
            Ho,Y.L., Tang,N., Lim,L., Chen,S.L. and Cui,L.
  TITLE     direct submission
  JOURNAL   Unpublished
REFERENCE   2  (bases 1 to 1720)
  AUTHORS   Phuah,S.P., Quek,D., Teo,M.L., Loh,P.L., Yong,T.Y., Meng,S.,
            Ho,Y.L., Tang,N., Lim,L., Chen,S.L. and Cui,L.
  TITLE     Direct Submission
  JOURNAL   Submitted (03-JUL-2012) National Public Health Laboratory, Ministry
            of Health Singapore, Blk 203, 11 Jalan Tan Tock Seng, Singapore,
            Singapore 308433, Singapore
FEATURES             Location/Qualifiers
     source          1..1720
                     /organism="Influenza A virus
                     (A/Singapore/GP103/2011(H3N2))"
                     /mol_type="viral cRNA"
                     /strain="A/Singapore/GP103/2011"
                     /serotype="H3N2"
                     /isolation_source="throat swab"
                     /host="human; gender M; age 51"
                     /db_xref="taxon:1203980"
                     /segment="4"
                     /lab_host="C1 passage(s)"
                     /country="Singapore"
                     /collection_date="12-Jan-2011"
     gene            4..1704
                     /gene="HA"
     CDS             4..1704
                     /gene="HA"
                     /function="receptor binding and fusion protein"
                     /codon_start=1
                     /product="hemagglutinin"
                     /protein_id="AFN19365.1"
                     /db_xref="GI:393711710"
                     /translation="MKTIIALSYILCLVFAQKLPGNDNSTATLCLGHHAVPNGTIVKT
                     ITNDQIEVTNATELVQSSSTGEICNSPHQILDGENCTLIDALLGDPQCDGFQNKKWDL
                     FVERSKAHSNCYPYDVPDYASLRSLVASSGTLEFNNESFNWTGVTQNGTSSACIRRSN
                     NSFFSRLNWLTHLNFKYPALNVTMPNNEQFDKLYIWGVHHPGTDKDQIFLYAQASGRI
                     TVSTKRSQQAVIPNIGSRPRVRNIPSRVSIYWTIVKPGDILLINSTGNLIAPRGYFKI
                     RSGKSSIMRSDAPIGKCNSACITPNGSIPNDKPFQNVNRITYGACPRYVKQNTLKLAT
                     GMRNVPEKQTRGIFGAIAGFIENGWEGMVDGWYGFRHQNSEGRGQAADLKSTQAAIDQ
                     INGKLNRLIGKTNEKFHQIEKEFSEVEGRIQDLEKYVEDTKIDLWSYNAELLVALENQ
                     HTIDLTDSEMNKLFEKTKKQLRENAEDMGNGCFKIYHKCDNACIGSIRNGTYDHDVYR
                     DEALNNRFQIKGVELKSGYKDWILWISFAISCFLLCVALLGFIMWACQKGNIRCNICI
                     "
     sig_peptide     4..51
                     /gene="HA"
     mat_peptide     52..1038
                     /gene="HA"
                     /product="HA1"
     mat_peptide     1039..1701
                     /gene="HA"
                     /product="HA2"
ORIGIN      
        1 accatgaaga ccatcattgc tttgagctac attctatgtc tggttttcgc tcaaaaactt
       61 cctggaaatg acaacagcac ggcaacgctg tgccttgggc accatgcagt gccaaacgga
      121 acgatagtga aaacaatcac gaatgaccaa attgaagtta ctaatgctac tgagctggtt
      181 cagagttcct caacaggtga aatatgcaac agtcctcatc agatccttga tggagaaaac
      241 tgcacactaa tagatgctct attgggagac cctcagtgtg atggcttcca aaacaagaaa
      301 tgggaccttt ttgttgaacg aagcaaagcc cacagcaact gttaccctta tgatgtgccg
      361 gattatgcct cccttaggtc actagttgcc tcatccggca cactggagtt taacaatgaa
      421 agcttcaatt ggactggagt cactcaaaac ggaacaagct ctgcttgcat aaggagatct
      481 aataatagtt tctttagtag attgaattgg ttgacccact taaacttcaa atacccagca
      541 ttgaacgtga ctatgccaaa caatgaacaa tttgacaaat tgtacatttg gggggttcac
      601 cacccgggta cggacaagga ccaaatcttc ctgtatgctc aagcatcagg aagaatcaca
      661 gtatctacca aaagaagcca acaagctgta attccgaata tcggatctag acccagagta
      721 aggaatatcc ctagcagagt aagcatctat tggacaatag taaaaccggg agacatactt
      781 ttgattaaca gcacagggaa tctaattgct cctaggggtt acttcaaaat acgaagtggg
      841 aaaagctcaa taatgagatc agatgcaccc attggcaaat gcaattctgc atgcatcact
      901 ccaaatggaa gcattcccaa tgacaaacca ttccaaaatg taaacaggat cacatacggg
      961 gcctgtccca gatatgttaa gcaaaacact ctgaaattgg caacaggaat gagaaatgta
     1021 ccagagaaac aaactagagg catatttggc gcaatagcgg gtttcataga aaatggttgg
     1081 gagggaatgg tagatggttg gtacggtttc aggcatcaaa attctgaggg aaggggacaa
     1141 gcagcagatc tcaaaagcac tcaagcagca atcgatcaaa tcaatgggaa gctgaataga
     1201 ttgatcggga aaaccaacga gaaattccat cagattgaaa aagaattctc agaagtcgaa
     1261 gggagaattc aggaccttga gaaatatgtt gaggacacta aaatagatct ctggtcatac
     1321 aacgcggagc ttcttgttgc cctggagaac caacacacaa ttgatctaac tgactcagaa
     1381 atgaacaaac tgtttgaaaa aacaaagaag caactgaggg aaaatgctga ggatatgggc
     1441 aatggttgtt tcaaaatata ccacaaatgt gacaatgcct gcataggatc aatcagaaat
     1501 ggaacttatg accacgatgt gtacagagat gaagcattaa acaaccgatt ccagatcaag
     1561 ggagttgagc tgaagtcagg gtacaaagat tggatcctat ggatttcctt tgccatatca
     1621 tgttttttgc tttgtgttgc tttgttgggg ttcatcatgt gggcctgcca aaaaggcaac
     1681 attaggtgca acatttgcat ttgagtgcat taattaaaaa
//
