# Supplementary material for: Bioinformatics studies of Influenza A hemagglutinin sequence data indicate recombination-like events leading to segment exchanges
Source: BMC Res Notes. 2016 Apr 15;9:222. doi: 10.1186/s13104-016-2017-3 (PMC4832483; doi:10.1186/s13104-016-2017-3)
Supplement: Supplementary file 2 — 10.1186/s13104-016-2017-3 Complete sequence data of the hemagglutinins identified as leading to recombination-like events listed in Additional file 1 and Table 3 are included as text files in the compressed file SEQUENCES.ZIP. [file 13104_2016_2017_MOESM2_ESM.zip › Sequences/H3N2/CY124207.1.txt]

Influenza A virus (A/Singapore/GP1382/2011(H3N2)) hemagglutinin (HA) gene, complete cds
GenBank: CY124207.1
FASTA Graphics
Go to:
LOCUS       CY124207                1752 bp    cRNA    linear   VRL 03-JUL-2012
DEFINITION  Influenza A virus (A/Singapore/GP1382/2011(H3N2)) hemagglutinin
            (HA) gene, complete cds.
ACCESSION   CY124207
VERSION     CY124207.1  GI:393711793
KEYWORDS    .
SOURCE      Influenza A virus (A/Singapore/GP1382/2011(H3N2))
  ORGANISM  Influenza A virus (A/Singapore/GP1382/2011(H3N2))
            Viruses; ssRNA negative-strand viruses; Orthomyxoviridae;
            Influenzavirus A.
REFERENCE   1  (bases 1 to 1752)
  AUTHORS   Phuah,S.P., Quek,D., Teo,M.L., Loh,P.L., Yong,T.Y., Meng,S.,
            Ho,Y.L., Tang,N., Lim,L., Chen,S.L. and Cui,L.
  TITLE     direct submission
  JOURNAL   Unpublished
REFERENCE   2  (bases 1 to 1752)
  AUTHORS   Phuah,S.P., Quek,D., Teo,M.L., Loh,P.L., Yong,T.Y., Meng,S.,
            Ho,Y.L., Tang,N., Lim,L., Chen,S.L. and Cui,L.
  TITLE     Direct Submission
  JOURNAL   Submitted (03-JUL-2012) National Public Health Laboratory, Ministry
            of Health Singapore, Blk 203, 11 Jalan Tan Tock Seng, Singapore,
            Singapore 308433, Singapore
FEATURES             Location/Qualifiers
     source          1..1752
                     /organism="Influenza A virus
                     (A/Singapore/GP1382/2011(H3N2))"
                     /mol_type="viral cRNA"
                     /strain="A/Singapore/GP1382/2011"
                     /serotype="H3N2"
                     /isolation_source="Nasal Swab"
                     /host="human; gender M; age 43"
                     /db_xref="taxon:1204036"
                     /segment="4"
                     /lab_host="C1 passage(s)"
                     /country="Singapore"
                     /collection_date="03-Aug-2011"
     gene            25..1725
                     /gene="HA"
     CDS             25..1725
                     /gene="HA"
                     /function="receptor binding and fusion protein"
                     /codon_start=1
                     /product="hemagglutinin"
                     /protein_id="AFN19407.1"
                     /db_xref="GI:393711794"
                     /translation="MKTIIALSYILCLVFAQKLPGNDNSTATLCLGHHAVPNGTIVKT
                     ITNDQIEVTNATELVQNSSIGEICDSPHQILDGENCTLIDALLGDPQCDGFQNKKWDL
                     FVERSKAYSNCYPYDVPDYASLRSLVASSGTLEFNNESFNWSGVTQNGTSSACMRRSN
                     SSFFSRLNWLTHLNFKYPALNVTMPNNEQFDKLYIWGVHHPGTDKDQIFLYAQSSGRI
                     TVSTKRSQQAVIPNIGSRPRIRNIPSRISIYWTIVKPGDILLINSTGNLIAPRGYFKI
                     RSGKSSIMRSDAPIGKCNSECITPNGSIPNDKPFQNVNRITYGACPRYVKQSTLKLAT
                     GMRNVPEKQTRGIFGAIAGFIENGWEGMVDGWYGFRHQNSEGRGQAADLKSTQAAIDQ
                     INGKLNRLIGKTNEKFHQIEKEFSEVEGRIQDLEKYVEDTKIDLWSYNAELLVALENQ
                     HTIDLTDSEMNKLFEKTKKQLRENAEDMGNGCFKIYHKCDNACIGSIRNGTYDHDVYR
                     DEALNNRFQIKGVELKSGYKDWILWISFAISCFLLCVALLGFIMWACQKGNIRCNICI
                     "
     sig_peptide     25..72
                     /gene="HA"
     mat_peptide     73..1059
                     /gene="HA"
                     /product="HA1"
     mat_peptide     1060..1722
                     /gene="HA"
                     /product="HA2"
ORIGIN      
        1 aagcagggga tatttttatt aaccatgaag actatcattg ctttgagcta cattctatgt
       61 ctggttttcg ctcaaaaact tcctggaaat gacaacagca cggcaacgct gtgccttggg
      121 caccatgcag taccaaacgg aacgatagtg aaaacaatca cgaatgacca aattgaagtt
      181 actaatgcta ctgagctggt tcagaattcc tcaataggtg aaatatgcga cagtcctcat
      241 cagatccttg atggagaaaa ctgcacacta atagatgctc tattgggaga ccctcagtgt
      301 gatggcttcc aaaataagaa atgggacctt tttgttgaac gaagcaaagc ctacagcaac
      361 tgttaccctt atgatgtgcc ggattatgcc tcccttaggt cactagttgc ctcatccggc
      421 acactggagt ttaacaatga aagcttcaat tggtctggag tcactcaaaa cggaacaagt
      481 tctgcttgca tgaggagatc taatagtagt ttctttagta gattgaattg gttgacccac
      541 ttaaacttca aatacccagc attgaacgtg actatgccaa acaatgaaca gtttgacaaa
      601 ttgtacattt ggggggttca ccacccgggt acggacaagg accaaatctt cctgtatgct
      661 caatcatcag gaagaatcac agtatctacc aaaagaagcc aacaagctgt aatcccgaat
      721 atcggatcta gacccagaat aagaaatatc cctagcagaa taagcatcta ttggacaata
      781 gtaaaaccgg gagacatact tttgattaac agcacaggga atctaattgc tcctaggggt
      841 tacttcaaaa tacgaagtgg gaaaagctca ataatgagat cagatgcacc cattggcaaa
      901 tgcaattctg aatgcatcac tccaaatgga agcattccca atgacaaacc attccaaaat
      961 gtaaacagga tcacatacgg ggcctgtccc agatatgtta agcaaagcac tctgaaattg
     1021 gcaacaggaa tgcgaaatgt accagagaaa caaactagag gcatatttgg cgcaatagcg
     1081 ggtttcatag aaaatggttg ggagggaatg gtggatggtt ggtacggttt caggcatcaa
     1141 aattctgagg gaagaggaca agcagcagat ctcaaaagca ctcaagcagc aatcgatcaa
     1201 atcaatggga agctgaatcg attgatcggg aaaaccaacg agaaattcca tcagattgaa
     1261 aaagaattct cagaagtcga agggagaatt caggaccttg agaaatatgt tgaggacact
     1321 aaaatagatc tctggtcata caacgcggag cttcttgttg ccctggagaa ccaacataca
     1381 attgatctaa ctgactcaga aatgaacaaa ctgtttgaaa aaacaaagaa gcaactgagg
     1441 gaaaatgctg aggatatggg caatggttgt ttcaaaatat accacaaatg tgacaatgcc
     1501 tgcataggat caatcagaaa tggaacttat gaccacgatg tatacagaga tgaagcatta
     1561 aacaaccggt tccagatcaa gggagttgag ctgaagtcag ggtacaaaga ttggatccta
     1621 tggatttcct ttgccatatc atgttttttg ctttgtgttg ctttgttggg gttcatcatg
     1681 tgggcctgcc aaaagggcaa cattaggtgc aacatttgca tttgagtgca ttaattaaaa
     1741 acacccttgt tt
//
