# Supplementary material for: Bioinformatics studies of Influenza A hemagglutinin sequence data indicate recombination-like events leading to segment exchanges
Source: BMC Res Notes. 2016 Apr 15;9:222. doi: 10.1186/s13104-016-2017-3 (PMC4832483; doi:10.1186/s13104-016-2017-3)
Supplement: Supplementary file 2 — 10.1186/s13104-016-2017-3 Complete sequence data of the hemagglutinins identified as leading to recombination-like events listed in Additional file 1 and Table 3 are included as text files in the compressed file SEQUENCES.ZIP. [file 13104_2016_2017_MOESM2_ESM.zip › Sequences/H3N2/CY124225.1.txt]

Influenza A virus (A/Singapore/GP1507/2011(H3N2)) hemagglutinin (HA) gene, complete cds
GenBank: CY124225.1
FASTA Graphics
Go to:
LOCUS       CY124225                1735 bp    cRNA    linear   VRL 03-JUL-2012
DEFINITION  Influenza A virus (A/Singapore/GP1507/2011(H3N2)) hemagglutinin
            (HA) gene, complete cds.
ACCESSION   CY124225
VERSION     CY124225.1  GI:393711829
KEYWORDS    .
SOURCE      Influenza A virus (A/Singapore/GP1507/2011(H3N2))
  ORGANISM  Influenza A virus (A/Singapore/GP1507/2011(H3N2))
            Viruses; ssRNA negative-strand viruses; Orthomyxoviridae;
            Influenzavirus A.
REFERENCE   1  (bases 1 to 1735)
  AUTHORS   Phuah,S.P., Quek,D., Teo,M.L., Loh,P.L., Yong,T.Y., Meng,S.,
            Ho,Y.L., Tang,N., Lim,L., Chen,S.L. and Cui,L.
  TITLE     direct submission
  JOURNAL   Unpublished
REFERENCE   2  (bases 1 to 1735)
  AUTHORS   Phuah,S.P., Quek,D., Teo,M.L., Loh,P.L., Yong,T.Y., Meng,S.,
            Ho,Y.L., Tang,N., Lim,L., Chen,S.L. and Cui,L.
  TITLE     Direct Submission
  JOURNAL   Submitted (03-JUL-2012) National Public Health Laboratory, Ministry
            of Health Singapore, Blk 203, 11 Jalan Tan Tock Seng, Singapore,
            Singapore 308433, Singapore
FEATURES             Location/Qualifiers
     source          1..1735
                     /organism="Influenza A virus
                     (A/Singapore/GP1507/2011(H3N2))"
                     /mol_type="viral cRNA"
                     /strain="A/Singapore/GP1507/2011"
                     /serotype="H3N2"
                     /isolation_source="Throat Swab"
                     /host="human; gender M; age 31"
                     /db_xref="taxon:1204068"
                     /segment="4"
                     /lab_host="C1 passage(s)"
                     /country="Singapore"
                     /collection_date="13-Sep-2011"
     gene            8..1708
                     /gene="HA"
     CDS             8..1708
                     /gene="HA"
                     /function="receptor binding and fusion protein"
                     /codon_start=1
                     /product="hemagglutinin"
                     /protein_id="AFN19425.1"
                     /db_xref="GI:393711830"
                     /translation="MKTIIALSYILCLVFAQKLPENDNSTATLCLGHHAVPNGTIVKT
                     ITNDQIEVTNATELVQSSSTGEICDSPHQILDGVNCTLIDALLGDPQCDGFQNKKWDL
                     FVERSKAYSNCYPYDVPDYASLRSLVASSGTLEFNNESFNWTGVTQNGTSSACIRRSN
                     SSFFSRLNWLTHLNFKYPALNVTMPNNEQFDKLYIWGVHHPGTDKDQIFLYAQSSGRI
                     TVSTKRSQQAVIPNIGSRPRIRNIPSRISIYWTIVKPGDILLINSTGNLIAPRGYFKI
                     RSGKSSIMRSDAPIGKCNSECITPNGSIPNDKPFQNVNRITYGACPRYVKQSTLKLAT
                     GMRNVPEKQTRGIFGAIAGFIENGWEGMVDGWYGFRHQNSEGRGQAADLKSTQAAIDQ
                     INGKLNRLIGKTNEKFHQIEKEFSEVEGRIQDLEKYVEDTKIDLWSYNAELLVALENQ
                     HTIDLTDSEMNKLFEKTKKQLRENAEDMGNGCFKIYHKCDNACIGSIRNGTYNHDVYR
                     DEALNNRFQIKGVELKSGYKDWILWISFAISCFLLCVALLGFIMWACQKGNIRCNICI
                     "
     sig_peptide     8..55
                     /gene="HA"
     mat_peptide     56..1042
                     /gene="HA"
                     /product="HA1"
     mat_peptide     1043..1705
                     /gene="HA"
                     /product="HA2"
ORIGIN      
        1 attaaccatg aagactatca ttgctttgag ctacattcta tgtctggttt tcgctcaaaa
       61 acttcctgaa aatgacaaca gcacggcaac gctgtgcctt gggcaccatg cagtaccaaa
      121 cggaacgata gtgaaaacaa tcacgaatga ccaaattgaa gttactaatg ctactgagct
      181 ggttcagagt tcctcaacag gtgaaatatg cgacagtcct catcagatcc ttgatggagt
      241 aaactgcaca ctaatagatg ctctattggg agaccctcag tgtgatggct tccaaaataa
      301 gaagtgggac ctttttgttg aacgaagcaa agcctacagc aactgttacc cttatgatgt
      361 gccggattat gcctccctta ggtcactagt tgcctcatcc ggcacactgg agtttaacaa
      421 tgaaagcttc aattggactg gagtcactca aaacggaaca agctctgctt gcataaggag
      481 atctaatagt agtttcttta gtagattgaa ttggttgacc cacttaaact tcaaataccc
      541 agcattgaac gtgactatgc caaacaatga acaatttgac aaattgtaca tttggggggt
      601 tcaccacccg ggtacggaca aggaccaaat cttcctgtat gctcaatcat caggaagaat
      661 cacagtatct accaaaagaa gccaacaagc tgtaatcccg aatatcggat ctagacccag
      721 aataaggaat atccctagca gaataagcat ctattggaca atagtaaaac cgggagacat
      781 acttttgatt aacagcacag ggaatctaat tgctcctagg ggttacttca aaatacgaag
      841 tgggaaaagc tcaataatga gatcagatgc acccattggc aaatgcaatt ctgaatgcat
      901 cactccaaat ggaagcattc ccaatgacaa accattccaa aatgtaaaca ggatcacata
      961 cggggcctgt cccagatatg ttaagcaaag tactctgaaa ttggcaacag gaatgcgaaa
     1021 tgtaccagag aaacaaacta gaggcatatt tggcgcaata gcgggtttca tagaaaatgg
     1081 ttgggaggga atggtggatg gttggtacgg tttcaggcat caaaattctg agggaagagg
     1141 acaagcagca gatctcaaaa gcactcaagc agcaatcgat caaatcaatg ggaagctgaa
     1201 tcgattgatc gggaaaacca acgagaaatt ccatcagatt gaaaaagaat tctcagaagt
     1261 cgaagggaga attcaggacc ttgagaaata tgtcgaggac actaaaatag atctctggtc
     1321 atacaacgcg gagcttcttg ttgccctgga gaaccaacat acaattgatc taactgactc
     1381 agaaatgaac aaactgtttg aaaaaacaaa gaagcaactg agggaaaatg ctgaggatat
     1441 gggcaatggt tgtttcaaaa tataccacaa atgtgacaat gcctgcatag gatcaatcag
     1501 aaatggaact tataaccacg atgtatacag agatgaagca ttaaacaacc ggttccagat
     1561 caagggagtt gagctgaagt cagggtacaa agattggatc ctatggattt cctttgccat
     1621 atcatgtttt ttgctttgtg ttgctttgtt ggggttcatc atgtgggcct gccaaaaggg
     1681 caacattagg tgcaacattt gcatttgagt gcattaatta aaaacaccct tgttt
//
