# Supplementary material for: Bioinformatics studies of Influenza A hemagglutinin sequence data indicate recombination-like events leading to segment exchanges
Source: BMC Res Notes. 2016 Apr 15;9:222. doi: 10.1186/s13104-016-2017-3 (PMC4832483; doi:10.1186/s13104-016-2017-3)
Supplement: Supplementary file 2 — 10.1186/s13104-016-2017-3 Complete sequence data of the hemagglutinins identified as leading to recombination-like events listed in Additional file 1 and Table 3 are included as text files in the compressed file SEQUENCES.ZIP. [file 13104_2016_2017_MOESM2_ESM.zip › Sequences/H3N2/JX437712.1.txt]

nfluenza A virus (A/Singapore/C2010.036V/2010(H3N2)) segment 4 hemagglutinin (HA) gene, complete cds
GenBank: JX437712.1
FASTA Graphics PopSet
Go to:
LOCUS       JX437712                1762 bp    cRNA    linear   VRL 07-JUN-2013
DEFINITION  Influenza A virus (A/Singapore/C2010.036V/2010(H3N2)) segment 4
            hemagglutinin (HA) gene, complete cds.
ACCESSION   JX437712
VERSION     JX437712.1  GI:401715901
KEYWORDS    .
SOURCE      Influenza A virus (A/Singapore/C2010.036V/2010(H3N2))
  ORGANISM  Influenza A virus (A/Singapore/C2010.036V/2010(H3N2))
            Viruses; ssRNA negative-strand viruses; Orthomyxoviridae;
            Influenzavirus A.
REFERENCE   1  (bases 1 to 1762)
  AUTHORS   Lee,H.K., Tang,J.W., Kong,D.H. and Koay,E.S.
  TITLE     Simplified Large-Scale Sanger Genome Sequencing for Influenza
            A/H3N2 Virus
  JOURNAL   PLoS ONE 8 (5), E64785 (2013)
   PUBMED   23741393
  REMARK    Publication Status: Online-Only
REFERENCE   2  (bases 1 to 1762)
  AUTHORS   Lee,H.K., Kong,D.H.L., Tang,J.W.T. and Koay,E.S.C.
  TITLE     Direct Submission
  JOURNAL   Submitted (30-JUL-2012) Molecular Diagnosis Centre, Dept. of
            Laboratory Medicine, National University Hospital, 5 Lower Kent
            Ridge Road 119074, Singapore
COMMENT     GenBank Accession Numbers JX437712, JX437727, JX437742, JX437757,
            JX437772, JX437787, JX437802, JX437817 represent sequences from the
            8 segments of Influenza A virus
            (A/Singapore/C2010.036V/2010(H3N2)).
            
            ##Assembly-Data-START##
            Assembly Method       :: ATF, Connexio Genomics v. 1.0.2.41
            Sequencing Technology :: Sanger dideoxy sequencing
            ##Assembly-Data-END##
FEATURES             Location/Qualifiers
     source          1..1762
                     /organism="Influenza A virus
                     (A/Singapore/C2010.036V/2010(H3N2))"
                     /mol_type="viral cRNA"
                     /strain="A/Singapore/C2010.036V/2010"
                     /serotype="H3N2"
                     /isolation_source="nasopharyngeal swab"
                     /host="Homo sapiens; male; 37 years"
                     /db_xref="taxon:1216893"
                     /segment="4"
                     /country="Singapore"
                     /collection_date="13-Jan-2010"
                     /note="direct clinical sample"
     gene            30..1730
                     /gene="HA"
     CDS             30..1730
                     /gene="HA"
                     /function="receptor binding and fusion protein"
                     /codon_start=1
                     /product="hemagglutinin"
                     /protein_id="AFP99407.1"
                     /db_xref="GI:401715902"
                     /translation="MKTIIALSYILCLVFAQKLPGNDNSTATLCLGHHAVPNGTIVKT
                     ITNDQIEVTNATELVQSSSTGEICDSPHQILDGENCTLIDALLGDPQCDGFQNKKWDL
                     FVERSKAYSNCYPYDVPDYASLRSLVASSGTLEFNSESFNWTGVTQNGTSSACIRRSN
                     NSFFSRLNWLTHLNFKYPALNVTMPNNEQFDKLYIWGVHHPGTDKDQIFLYAQASGRI
                     TVSTKRSQQAVIPNIGSRPRVRNIPSRISIYWTIVKPGDILLINSTGNLIAPRGYFKI
                     RSGKSSIMRSDAPIGKCNSECITPNGSIPNDKPFQNVNRITYGACPRYVKQSTLKLAT
                     GMRNVPEKQTRGIFGAIAGFIENGWEGMVDGWYGFRHQNSEGRGQAADLKSTQAAIDQ
                     INGKLNRLIGKTNEKFHQIEKEFSEVEGRIQDLEKYVEDTKIDLWSYNAELLVALENQ
                     HTIDLTDSEMNKLFEKTKKQLRENAEDMGNGCFKIYHKCDNACIGSIRNGTYDHDVYR
                     DEALNNRFQIKGVELKSGYKDWILWISFAISCFLLCVALLGFIMWACQKGNIRCNICI
                     "
     sig_peptide     30..77
                     /gene="HA"
     mat_peptide     78..1064
                     /gene="HA"
                     /product="HA1"
     mat_peptide     1065..1727
                     /gene="HA"
                     /product="HA2"
ORIGIN      
        1 agcraaagca ggggataatt ctattaacca tgaagactat cattgctttg agctacattc
       61 tatgtctggt tttcgctcaa aaacttcctg gaaatgacaa cagcacggca acgctgtgcc
      121 ttgggcacca tgcagtacca aacggaacga tagtgaaaac aatcacgaat gaccaaattg
      181 aagttactaa tgctactgag ctggttcaga gttcctcaac aggtgaaata tgcgacagtc
      241 ctcatcagat ccttgatgga gaaaactgca cactaataga tgctctattg ggagaccctc
      301 agtgtgatgg cttccaaaat aagaaatggg acctttttgt tgaacgaagc aaagcctaca
      361 gcaactgtta cccttatgat gtgccggatt atgcctccct taggtcacta gttgcctcat
      421 ccggcacact ggagtttaac agtgaaagct tcaattggac tggagtcact caaaacggaa
      481 caagctctgc ttgcataagg agatctaata atagtttctt tagtagattg aattggttga
      541 cccacttaaa cttcaaatac ccagcattga acgtgactat gccaaacaat gaacaatttg
      601 acaaattgta catttggggg gttcaccacc cgggtacgga caaggaccaa atcttcctgt
      661 atgctcaagc atcaggaaga atcacagtat ctaccaaaag aagccaacaa gctgtaatcc
      721 cgaatatcgg atctagaccc agagtaagga atatccctag cagaataagc atctattgga
      781 caatagtaaa accgggagac atacttttga ttaacagcac agggaatcta attgctccta
      841 ggggttactt caaaatacga agtgggaaaa gctcaataat gagatcagat gcacccattg
      901 gcaaatgcaa ttctgaatgc atcactccaa atggaagcat tcccaatgac aaaccattcc
      961 aaaatgtaaa caggatcaca tacggggcct gtcccagata tgttaagcaa agcactctga
     1021 aattggcaac aggaatgcga aatgtaccag agaaacaaac tagaggcata tttggcgcaa
     1081 tagcgggttt catagaaaat ggttgggagg gaatggtgga tggttggtac ggtttcaggc
     1141 atcaaaattc tgagggaaga ggacaagcag cagatctcaa aagcactcaa gcagcaatcg
     1201 atcaaatcaa tgggaagctg aatagattga tcgggaaaac caacgagaaa ttccatcaga
     1261 ttgaaaaaga attctcagaa gtcgaaggga gaattcagga ccttgagaaa tatgttgagg
     1321 acactaaaat agatctctgg tcatacaacg cggagcttct tgttgccctt gagaaccaac
     1381 atacaattga tctaactgac tcagaaatga acaaactgtt tgaaaaaaca aagaagcaac
     1441 tgagggaaaa tgctgaggat atgggcaatg gttgtttcaa aatataccac aaatgtgaca
     1501 atgcctgcat aggatcaatc agaaatggaa cttatgacca cgatgtatac agagatgaag
     1561 cattaaacaa ccggttccag atcaagggag ttgagctgaa gtcagggtac aaagattgga
     1621 tcctatggat ttcctttgcc atatcatgtt ttttgctttg tgttgctttg ttggggttca
     1681 tcatgtgggc ctgccaaaaa ggcaacatta ggtgcaacat ttgcatttga gtgcattaat
     1741 taaaaacacc cttgtttcta ct
//
