# Supplementary material for: Bioinformatics studies of Influenza A hemagglutinin sequence data indicate recombination-like events leading to segment exchanges
Source: BMC Res Notes. 2016 Apr 15;9:222. doi: 10.1186/s13104-016-2017-3 (PMC4832483; doi:10.1186/s13104-016-2017-3)
Supplement: Supplementary file 2 — 10.1186/s13104-016-2017-3 Complete sequence data of the hemagglutinins identified as leading to recombination-like events listed in Additional file 1 and Table 3 are included as text files in the compressed file SEQUENCES.ZIP. [file 13104_2016_2017_MOESM2_ESM.zip › Sequences/H3N2/KC020359.1.txt]

Influenza A virus (A/Cambodia/V1005380/2011(H3N2)) segment 4 hemagglutinin (HA) gene, complete cds
GenBank: KC020359.1
FASTA Graphics PopSet
Go to:
LOCUS       KC020359                1731 bp    cRNA    linear   VRL 01-MAY-2013
DEFINITION  Influenza A virus (A/Cambodia/V1005380/2011(H3N2)) segment 4
            hemagglutinin (HA) gene, complete cds.
ACCESSION   KC020359
VERSION     KC020359.1  GI:421919943
KEYWORDS    .
SOURCE      Influenza A virus (A/Cambodia/V1005380/2011(H3N2))
  ORGANISM  Influenza A virus (A/Cambodia/V1005380/2011(H3N2))
            Viruses; ssRNA negative-strand viruses; Orthomyxoviridae;
            Influenzavirus A.
REFERENCE   1  (bases 1 to 1731)
  AUTHORS   Buchy,P.
  TITLE     Characterization of influenza viruses circulating in Cambodia from
            2006 to 2011
  JOURNAL   Unpublished
REFERENCE   2  (bases 1 to 1731)
  AUTHORS   Buchy,P.
  TITLE     Direct Submission
  JOURNAL   Submitted (30-OCT-2012) Virology, Instiutut Pasteur in Cambodia, 5
            Monivong Boulevards, PB 983, Phnom Penh 12201, Cambodia
FEATURES             Location/Qualifiers
     source          1..1731
                     /organism="Influenza A virus
                     (A/Cambodia/V1005380/2011(H3N2))"
                     /mol_type="viral cRNA"
                     /strain="A/Cambodia/V1005380/2011"
                     /serotype="H3N2"
                     /host="Homo sapiens"
                     /db_xref="taxon:1247987"
                     /segment="4"
                     /country="Cambodia: Phnom Penh"
                     /collection_date="03-Oct-2011"
     gene            4..1704
                     /gene="HA"
     CDS             4..1704
                     /gene="HA"
                     /codon_start=1
                     /product="hemagglutinin"
                     /protein_id="AFX68894.1"
                     /db_xref="GI:421919944"
                     /translation="MKTIIALSYILCLVFAQKLPGNDNSTATLCLGHHAVPNGTIVKT
                     ITNDRIEVTNATELVQNSSIGEICDSPHQILDGENCTLIDALLGDPQCDGFQNKKWDL
                     FVERSKAYSNCYPYDVPDYASLRSLVASSGTLEFNNESFNWTGVTQNGTSSACIRRSN
                     NSFFSRLNWLTHLNFKYPALNVTMPNNEQFDKLYIWGVHHPGTDKDQIFLYAQSSGRI
                     TVSTKRSQQAVIPNIGSRPRIRNIPSRISIYWTIVKPGDILLINSTGNLIAPRGYFKI
                     RSGKSSIMRSDAPIGKCKSECITPNGSIPNDKPFQNVNRITYGACPRYVKQSTLKLAT
                     GMRNVPEKQTRGIFGAIAGFIENGWEGMVDGWYGFRHQNSEGRGQAADLKSTQAAIDQ
                     INGKLNRLIGKTNEKFHQIEKEFSEVEGRIQDLEKYVEDTKIDLWSYNAELLVALENQ
                     HTIDLTDSEMNKLFEKTKKQLRENAEDMGNGCFKIYHKCDNACIGSIRNGTYDHDVYR
                     DEALNNRFQIKGVELKSGYKDWILWISFAISCFLLCVALLGFIMWACQKGNIRCNICI
                     "
ORIGIN      
        1 accatgaaga ctatcattgc tttgagctac attctatgtc tggttttcgc tcaaaaactt
       61 cctggaaatg acaatagcac ggcaacgctg tgccttgggc accatgcagt accaaacgga
      121 acgatagtga aaacaatcac gaatgaccga attgaagtta ctaatgctac tgagctggtt
      181 cagaattcct caataggtga aatatgcgac agtcctcatc agatccttga tggagaaaac
      241 tgcacactaa tagatgctct attgggagac cctcagtgtg atggcttcca aaataagaaa
      301 tgggaccttt ttgttgaacg aagcaaagcc tacagcaact gttaccctta tgatgtgccg
      361 gattatgcct cccttaggtc actagttgcc tcatccggca cactggagtt taacaatgaa
      421 agcttcaatt ggactggagt cactcaaaac ggaacaagtt ctgcttgcat aaggagatct
      481 aataatagtt tctttagtag attaaattgg ttgacccact taaacttcaa atacccagca
      541 ttgaacgtga ctatgccaaa caatgaacaa tttgacaaat tgtacatttg gggggttcac
      601 cacccgggta cggacaagga ccaaatcttc ctgtatgctc aatcatcagg aagaatcaca
      661 gtatctacca aaagaagcca acaagctgta atcccgaata tcggatctag acccagaata
      721 aggaatatcc ctagcagaat aagcatctat tggacaatag taaaaccggg agacatactt
      781 ttgattaaca gcacagggaa tctaattgct cctaggggtt acttcaaaat acgaagtggg
      841 aaaagctcaa taatgagatc agatgcaccc attggcaaat gcaagtctga atgcatcact
      901 ccaaatggaa gcattcccaa tgacaaacca ttccaaaatg taaacaggat cacatacggg
      961 gcctgtccca gatatgttaa gcaaagcact ctgaaattgg caacaggaat gcgaaatgta
     1021 ccagagaaac aaactagagg catatttggc gcaatagcgg gtttcataga aaatggttgg
     1081 gagggaatgg tggatggttg gtacggtttc aggcatcaaa attctgaggg aagaggacaa
     1141 gcagcagatc tcaaaagcac tcaagcagca atcgatcaaa tcaatgggaa gctgaatcga
     1201 ttgatcggga aaaccaacga gaaattccat cagattgaaa aagaattctc agaagtagaa
     1261 gggagaattc aggaccttga gaaatatgtt gaggacacta aaatagatct ctggtcatac
     1321 aacgcggagc ttcttgttgc cctggagaac caacatacaa ttgatctaac tgactcagaa
     1381 atgaacaaac tgtttgaaaa aacaaagaag caactgaggg aaaatgctga ggatatgggc
     1441 aatggttgtt tcaaaatata ccacaaatgt gacaatgcct gcataggatc aatcagaaat
     1501 ggaacttatg accacgatgt atacagagat gaagcattaa acaaccggtt ccagatcaag
     1561 ggagttgagc tgaagtcagg gtacaaagat tggatcctat ggatttcctt tgccatatca
     1621 tgttttttgc tttgtgttgc tttgttgggg ttcatcatgt gggcctgcca aaagggcaac
     1681 attaggtgca acatttgcat ttgagtgcat taattaaaaa cacccttgtt t
//
