# Supplementary material for: Bioinformatics studies of Influenza A hemagglutinin sequence data indicate recombination-like events leading to segment exchanges
Source: BMC Res Notes. 2016 Apr 15;9:222. doi: 10.1186/s13104-016-2017-3 (PMC4832483; doi:10.1186/s13104-016-2017-3)
Supplement: Supplementary file 2 — 10.1186/s13104-016-2017-3 Complete sequence data of the hemagglutinins identified as leading to recombination-like events listed in Additional file 1 and Table 3 are included as text files in the compressed file SEQUENCES.ZIP. [file 13104_2016_2017_MOESM2_ESM.zip › Sequences/H3N2/KF952364.1.txt]

Influenza A virus (A/Delhi/567/2013(H3N2)) segment 4 hemagglutinin (HA) gene, complete cds
GenBank: KF952364.1
FASTA Graphics PopSet
Go to:
LOCUS       KF952364                1727 bp    cRNA    linear   VRL 01-MAY-2014
DEFINITION  Influenza A virus (A/Delhi/567/2013(H3N2)) segment 4 hemagglutinin
            (HA) gene, complete cds.
ACCESSION   KF952364
VERSION     KF952364.1  GI:568261100
KEYWORDS    .
SOURCE      Influenza A virus (A/Delhi/567/2013(H3N2))
  ORGANISM  Influenza A virus (A/Delhi/567/2013(H3N2))
            Viruses; ssRNA negative-strand viruses; Orthomyxoviridae;
            Influenzavirus A.
REFERENCE   1  (bases 1 to 1727)
  AUTHORS   Kumar,S., Khare,S., Saidullah,B. and Rai,A.
  TITLE     Molecular characterization and phylogenetic analysis of Influenza A
            (H3N2) virus circulating in India during 2011-2013
  JOURNAL   Unpublished
REFERENCE   2  (bases 1 to 1727)
  AUTHORS   Kumar,S., Khare,S., Saidullah,B. and Rai,A.
  TITLE     Direct Submission
  JOURNAL   Submitted (10-DEC-2013) Division of Biotechnology, National Centre
            for Disease Control, 22, Sham Nath Marg, Delhi, New Delhi 110054,
            India
COMMENT     ##Assembly-Data-START##
            Sequencing Technology :: Sanger dideoxy sequencing
            ##Assembly-Data-END##
FEATURES             Location/Qualifiers
     source          1..1727
                     /organism="Influenza A virus (A/Delhi/567/2013(H3N2))"
                     /mol_type="viral cRNA"
                     /strain="A/Delhi/567/2013"
                     /serotype="H3N2"
                     /isolation_source="nasal and throat swab"
                     /host="Homo sapiens; 16; F"
                     /db_xref="taxon:1435166"
                     /segment="4"
                     /country="India: New Delhi"
                     /collection_date="12-Feb-2013"
     gene            1..1701
                     /gene="HA"
     CDS             1..1701
                     /gene="HA"
                     /function="receptor binding and fusion protein"
                     /codon_start=1
                     /product="hemagglutinin"
                     /protein_id="AHD25310.1"
                     /db_xref="GI:568261101"
                     /translation="MKTIIALSYILCLVFAQKLPGNDNSTATLCLGHHAVPNGTIVKT
                     ITNDRIEVTNATELVQNSSIGEICDSPHQILDGENCTLIDALLGDPQCDGFQNKKWDL
                     FVERSKAYSNCYPYDVPDYASLRSLVASSGTLEFNNESFNWTGVTQNGTSSACIRRSN
                     SSFFSRLNWLTHLNFKYPALNVTMPNNEQFDKLYIWGVHHPGTDKDQIFLYAQSSGRI
                     TVSTKRSQQAVIPNIGSRPRIRNIPSRISIYWTIVKPGDILLINSTGNLIAPRGYFKI
                     RSGKSSIMRSDAPIGKCKSECITPNGSIPNDKPFQNVNRITYGACPRYVKQSTLKLAT
                     GMRNVPKKQTRGIFGAIAGFIENGWEGMVDGWYGFRHQNSEGRGQAADLKSTQAAIDQ
                     INGKLNRLIGKTNEKFHQIEKEFSEVEGRIQDLEKYVEDTKIDLWSYNAELLVALENQ
                     HTIDLTDSEMNKLFEKTKKQLRENAEDMGNGCFKIYHKCDNACIGSIRNGTYDHDVYR
                     DEALNNRFQIKGVELKSGYKDWILWISFAISCFLLCVALLGFIMWACQKGNIRCNICI
                     "
     sig_peptide     1..48
                     /gene="HA"
     mat_peptide     49..1035
                     /gene="HA"
                     /product="HA1"
     mat_peptide     1036..1698
                     /gene="HA"
                     /product="HA2"
ORIGIN      
        1 atgaagacta tcattgcttt gagctacatt ctatgtctgg ttttcgctca aaaacttcct
       61 ggaaatgaca atagcacggc aacgctgtgc cttgggcacc atgcagtacc aaacggaacg
      121 atagtgaaaa caatcacgaa tgaccgaatt gaagttacta atgctactga gctggttcag
      181 aattcctcaa taggtgaaat atgcgacagt cctcatcaga tccttgatgg agaaaactgt
      241 acactaatag atgctctatt gggagaccct cagtgtgatg gctttcaaaa taagaaatgg
      301 gacctttttg ttgaacgaag caaagcctac agcaactgtt acccttatga tgtgccggat
      361 tatgcctccc ttaggtcact agttgcctca tccggcacac tggagtttaa caatgaaagc
      421 ttcaattgga ctggagtcac tcaaaacgga acaagttctg cttgcataag gagatctaat
      481 agtagtttct ttagtagatt aaattggttg acccacttaa acttcaaata cccagcattg
      541 aacgtgacta tgccaaacaa tgaacaattt gacaaattgt acatttgggg ggttcaccac
      601 ccgggtacgg acaaggacca aatcttcctg tatgctcaat catcaggaag aatcacagta
      661 tctaccaaaa gaagccaaca agctgtaatc ccgaatatcg gatctagacc cagaataagg
      721 aatatcccta gcagaataag catctattgg acaatagtaa aaccaggaga catacttttg
      781 attaacagca ccgggaatct aattgctcct aggggttact tcaaaatacg aagtgggaaa
      841 agctcaataa tgagatcaga tgcacccatt ggcaaatgca agtctgaatg catcactcca
      901 aatggaagca ttcccaatga caaaccattc caaaatgtaa acaggatcac atacggggca
      961 tgtcccagat atgttaagca aagcactctg aaattggcaa caggaatgcg aaatgtacca
     1021 aaaaaacaaa ctagaggcat atttggcgca atagcgggtt tcatagaaaa tggttgggag
     1081 ggaatggtgg atggttggta cggtttcagg catcaaaatt ctgagggaag aggacaagca
     1141 gcagatctca aaagcactca agcagcaatc gatcaaatca atgggaagct gaatcgattg
     1201 atcgggaaaa ccaacgagaa attccatcag attgaaaaag aattctcaga agtagaaggg
     1261 agaattcagg acctcgagaa atatgttgaa gacacaaaaa tagatctctg gtcatacaac
     1321 gcggagcttc ttgttgccct ggagaaccaa catacaattg atctaactga ctcagaaatg
     1381 aacaaactgt ttgaaaaaac aaagaagcaa ctgagggaaa atgctgagga tatgggcaat
     1441 ggttgtttca aaatatacca caaatgtgac aatgcctgca taggatcaat cagaaatgga
     1501 acttatgacc acgatgtata cagggatgaa gcattaaaca accggttcca gatcaaggga
     1561 gttgagctga agtcagggta caaagattgg atcctatgga tttcctttgc catatcatgt
     1621 tttttgcttt gtgttgcttt gttggggttc atcatgtggg cctgccaaaa gggcaacatt
     1681 aggtgcaaca tttgcatttg agtgcattaa ttaaaaacac ccttgtt
//
