# Supplementary material for: Bioinformatics studies of Influenza A hemagglutinin sequence data indicate recombination-like events leading to segment exchanges
Source: BMC Res Notes. 2016 Apr 15;9:222. doi: 10.1186/s13104-016-2017-3 (PMC4832483; doi:10.1186/s13104-016-2017-3)
Supplement: Supplementary file 2 — 10.1186/s13104-016-2017-3 Complete sequence data of the hemagglutinins identified as leading to recombination-like events listed in Additional file 1 and Table 3 are included as text files in the compressed file SEQUENCES.ZIP. [file 13104_2016_2017_MOESM2_ESM.zip › Sequences/H3N2/KM028479.1.txt]

Influenza A virus (A/swine/Guangxi/NS1402/2012(H3N2)) segment 4 hemagglutinin (HA) gene, complete cds
GenBank: KM028479.1
FASTA Graphics
Go to:
 LOCUS       KM028479                1701 bp    cRNA    linear   VRL 21-AUG-2014
DEFINITION  Influenza A virus (A/swine/Guangxi/NS1402/2012(H3N2)) segment 4
            hemagglutinin (HA) gene, complete cds.
ACCESSION   KM028479
VERSION     KM028479.1  GI:662492040
KEYWORDS    .
SOURCE      Influenza A virus (A/swine/Guangxi/NS1402/2012(H3N2))
  ORGANISM  Influenza A virus (A/swine/Guangxi/NS1402/2012(H3N2))
            Viruses; ssRNA negative-strand viruses; Orthomyxoviridae;
            Influenzavirus A.
REFERENCE   1  (bases 1 to 1701)
  AUTHORS   Liang,H., Lam,T.T., Fan,X., Chen,X., Zeng,Y., Zhou,J., Duan,L.,
            Tse,M., Chan,C.H., Li,L., Leung,T.Y., Yip,C.H., Cheung,C.L.,
            Zhou,B., Smith,D.K., Poon,L.L., Peiris,M., Guan,Y. and Zhu,H.
  TITLE     Expansion of Genotypic Diversity and Establishment of 2009 H1N1
            Pandemic-Origin Internal Genes in Pigs in China
  JOURNAL   J. Virol. 88 (18), 10864-10874 (2014)
   PUBMED   25008935
REFERENCE   2  (bases 1 to 1701)
  AUTHORS   Liang,H., Lam,T.Y., Fan,X., Chen,X., Zeng,Y., Zhou,J., Duan,L.,
            Tse,M., Chan,C.H., Li,L., Leung,T.Y., Yip,C.H., Cheung,C.L.,
            Zhou,B., Smith,D.K., Poon,L.M., Peiris,M., Guan,Y. and Zhu,H.
  TITLE     Direct Submission
  JOURNAL   Submitted (20-JUN-2014) Centre of Influenza Research, School of
            Public Health, The University of Hong Kong, Laboratory Block, LKS
            Faculty of Medicine Building, 21 Sassoon Road, Pokfulam, Hong Kong,
            SAR, China
COMMENT     GenBank Accession Numbers KM028476-KM028483 represent sequences
            from the 8 segments of Influenza A virus
            (A/swine/Guangxi/NS1402/2012(H3N2)).
            
            ##Assembly-Data-START##
            Assembly Method       :: Lasergene v. 9.0
            Sequencing Technology :: Sanger dideoxy sequencing; 454
            ##Assembly-Data-END##
FEATURES             Location/Qualifiers
     source          1..1701
                     /organism="Influenza A virus
                     (A/swine/Guangxi/NS1402/2012(H3N2))"
                     /mol_type="viral cRNA"
                     /strain="A/swine/Guangxi/NS1402/2012"
                     /serotype="H3N2"
                     /isolation_source="nasal swab"
                     /host="swine"
                     /db_xref="taxon:1512097"
                     /segment="4"
                     /country="China"
                     /collection_date="03-Jun-2012"
                     /note="passage details: MDCK2"
     gene            1..1701
                     /gene="HA"
     CDS             1..1701
                     /gene="HA"
                     /function="receptor binding and fusion protein"
                     /codon_start=1
                     /product="hemagglutinin"
                     /protein_id="AIE49992.1"
                     /db_xref="GI:662492041"
                     /translation="MKTIIALSYILCLVFAQKFPGNDNNMAMLCLGHHAVPNGTMVKT
                     ITNDQIEVTNATELVQNSSTGGICNSPYQILDGGNCTLIDALLGDPQCDGFQNKKWDL
                     FVERSKAYSNCYPYDVPDYASLRSIVASSGTLEFNNESFNWTGVTQNGKSASCKRGSD
                     NSFFSRLNWLTHLNYKYPALKVTMPNNEKFDKLYIWGAHHPGTYNDQISLYAQASGII
                     TVSTKRTQQTVIPNIGSRPRVRDIPSRISIYWTIVKPGDILLINSTGNLIAPRGYFKL
                     QNGKSSIMRSDAPIGKCNSECITPNGSIPNDRPFQNVNRITYGTCPRYVKQNTLKLAT
                     GMRNVPEKQTRGIFGAIAGFIENGWEGMVDGWYGFRHQNSEGMGQAADLKSTQAAINQ
                     INGKLNRLIGKTNEKFHQIEKEFSEVEGRIQDLEKYVEDTKIDLWSYNAELLVALENQ
                     HTIDLTDSEMNKLFERTKKQLRENAEDMGNGCFKIYHKCDNACIGSIRNGTYDHDVYR
                     DEALSNRFQIKGVELKAGYKDWILWISFAISCFLLCVVLLGFIMWACQKGNIRCNICI
                     "
     sig_peptide     1..48
                     /gene="HA"
     mat_peptide     49..1035
                     /gene="HA"
                     /product="HA1"
     mat_peptide     1036..1698
                     /gene="HA"
                     /product="HA2"
ORIGIN      
        1 atgaagacta tcattgcttt gagctacatt ctatgtctgg ttttcgctca aaaatttcct
       61 ggaaatgaca acaacatggc aatgctgtgc cttgggcacc atgcagtgcc aaacggaacg
      121 atggtgaaaa caatcacgaa tgaccaaatt gaagttacta atgctaccga gctggttcag
      181 aattcctcaa caggtggaat atgcaacagc ccttatcaga tccttgatgg aggaaactgc
      241 acactaatag atgctctatt gggagaccct cagtgtgatg gcttccagaa taagaaatgg
      301 gacctttttg ttgaacgcag caaagcctac agcaactgtt acccttatga tgtgccggat
      361 tatgcctccc ttaggtcaat agttgcctca tccggcacgc tggaatttaa caatgaaagc
      421 ttcaattgga ctggagtcac tcaaaatgga aaaagcgctt cttgcaaaag gggatctgat
      481 aacagtttct ttagtagatt gaattggttg acccacttaa attacaaata tccagcattg
      541 aaagttacta tgccaaacaa tgaaaaattt gacaaattgt acatttgggg ggctcaccac
      601 ccgggtacgt acaatgacca aatcagccta tatgctcaag catcaggaat aatcacagtc
      661 tctaccaaaa gaacccaaca aactgtgatc ccgaatatcg gatctagacc cagagtaagg
      721 gatatcccca gcagaataag catctattgg acaatagtaa aaccgggaga catacttttg
      781 attaacagca cagggaatct aattgctcct cggggttatt tcaaattaca aaatgggaaa
      841 agctcaataa tgagatcaga tgcacccatt ggcaaatgta attctgaatg tatcacccca
      901 aatggaagca ttcccaatga cagaccattc caaaatgtaa ataggatcac atatgggacc
      961 tgtcccagat atgttaagca aaacaccctg aaattggcaa caggaatgag aaatgtacca
     1021 gagaaacaaa ctagaggcat atttggcgca atcgcgggtt tcatagaaaa tggttgggag
     1081 ggaatggttg atggttggta cggtttcagg caccaaaatt ctgagggaat gggacaagca
     1141 gcagatctca aaagcactca agcagcaatt aatcaaatca atggaaagct gaataggttg
     1201 atcgggaaaa ccaatgagaa attccatcag attgaaaaag aattctcaga ggtagaagga
     1261 agaattcagg acctcgagaa atatgttgag gacaccaaaa tagatctctg gtcatacaac
     1321 gcggagcttc ttgttgccct ggagaaccaa catacaattg atctaactga ctcagaaatg
     1381 aacaaactgt ttgaaagaac aaagaagcaa ctgagggaaa atgctgagga tatgggcaat
     1441 ggttgtttca aaatatacca caaatgtgac aatgcctgca taggatcaat cagaaatgga
     1501 acttatgacc atgatgtata cagagatgaa gcattgagca accggttcca gatcaaaggt
     1561 gttgagctga aggcaggata caaagattgg atcctatgga tttcctttgc catatcatgt
     1621 tttttgcttt gtgttgtttt gttggggttc atcatgtggg cctgccaaaa gggcaacatt
     1681 aggtgcaaca tttgcatttg a
//
