# Supplementary material for: Bioinformatics studies of Influenza A hemagglutinin sequence data indicate recombination-like events leading to segment exchanges
Source: BMC Res Notes. 2016 Apr 15;9:222. doi: 10.1186/s13104-016-2017-3 (PMC4832483; doi:10.1186/s13104-016-2017-3)
Supplement: Supplementary file 2 — 10.1186/s13104-016-2017-3 Complete sequence data of the hemagglutinins identified as leading to recombination-like events listed in Additional file 1 and Table 3 are included as text files in the compressed file SEQUENCES.ZIP. [file 13104_2016_2017_MOESM2_ESM.zip › Sequences/H3N2/KM069574.1.txt]

Influenza A virus (A/Singapore/C2012.801/2012(H3N2)) segment 4 hemagglutinin (HA) gene, complete cds
GenBank: KM069574.1
FASTA Graphics PopSet
Go to:
 LOCUS       KM069574                1762 bp    cRNA    linear   VRL 30-AUG-2014
DEFINITION  Influenza A virus (A/Singapore/C2012.801/2012(H3N2)) segment 4
            hemagglutinin (HA) gene, complete cds.
ACCESSION   KM069574
VERSION     KM069574.1  GI:666878637
KEYWORDS    .
SOURCE      Influenza A virus (A/Singapore/C2012.801/2012(H3N2))
  ORGANISM  Influenza A virus (A/Singapore/C2012.801/2012(H3N2))
            Viruses; ssRNA negative-strand viruses; Orthomyxoviridae;
            Influenzavirus A.
REFERENCE   1  (bases 1 to 1762)
  AUTHORS   Lee,H.K., Tang,J.W.T., Kong,D.H.L., Loh,T.P., Oon,L.L.E. and
            Koay,E.S.C.
  TITLE     Influenza A/H3N2 mutations possibly associated with increased
            virulence, Singapore, 2009-2013
  JOURNAL   Unpublished
REFERENCE   2  (bases 1 to 1762)
  AUTHORS   Lee,H.K., Tang,J.W.T., Kong,D.H.L., Loh,T.P., Oon,L.L.E. and
            Koay,E.S.C.
  TITLE     Direct Submission
  JOURNAL   Submitted (26-JUN-2014) Laboratory Medicine, National University
            Hospital, 5 Lower Kent Ridge Road 119074, Singapore
COMMENT     GenBank Accession Numbers KM069574, KM069704, KM069854, KM069996,
            KM070116, KM070236, KM070353, KM070477 represent sequences from the
            8 segments of Influenza A virus (A/Singapore/C2012.801/2012(H3N2)).
            
            ##Assembly-Data-START##
            Assembly Method       :: ATF, Connexio Genomics v. 1.0.2.41
            Sequencing Technology :: Sanger dideoxy sequencing
            ##Assembly-Data-END##
FEATURES             Location/Qualifiers
     source          1..1762
                     /organism="Influenza A virus
                     (A/Singapore/C2012.801/2012(H3N2))"
                     /mol_type="viral cRNA"
                     /strain="A/Singapore/C2012.801/2012"
                     /serotype="H3N2"
                     /host="Homo sapiens; female; 32 years"
                     /db_xref="taxon:1517291"
                     /segment="4"
                     /country="Singapore"
                     /collection_date="19-Oct-2012"
                     /note="passage details: primary clinical sample"
     gene            30..1730
                     /gene="HA"
     CDS             30..1730
                     /gene="HA"
                     /function="receptor binding and fusion protein"
                     /codon_start=1
                     /product="hemagglutinin"
                     /protein_id="AIG44795.1"
                     /db_xref="GI:666878638"
                     /translation="MKTIIALSYILCLVFAQKLPGNDNSTATLCLGHHAVPNGTIVKT
                     ITNDRIEVTNATELVQNSSIGEICDSPHQILDGENCTLIDALLGDPQCDGFQNKKWDL
                     FVERSKAYSNCYPYDVPDYASLRSLVASSGTLEFNNESFNWTGVTQNGTSSACIRRSN
                     SSFFSRLNWLTHLNFKYPALNVTMPNNEQFDKLYIWGVHHPGTDKDQIFLYAQSSGRI
                     TVSTKRSQQAVIPNIGSRPRIRNIPSRISIYWTIVKPGDILLINSTGNLIAPRGYFKI
                     RSGKSSIMRSDAPIGKCKSECITPNGSIPNDKPFQNVNRITYGACPRYVKQSTLKLAT
                     GMRNVPEKQTRGIFGAIAGFIENGWEGMVDGWYGFRHQNSEGRGQAADLKSTQAAIDQ
                     INGKLNRLIGKTNEKFHQIEKEFSEVEGRIQDLEKYVEDTKIDLWSYNAELLVALENQ
                     HTIDLTDSEMNKLFEKTKKQLRENAEDMGNGCFKIYHKCDNACIGSIRNGTYDHDVYR
                     DEALNNRFQIKGVELKSGYKDWILWISFAISCFLLCVALLGFIMWACQKGNIRCNICI
                     "
     sig_peptide     30..77
                     /gene="HA"
     mat_peptide     78..1064
                     /gene="HA"
                     /product="HA1"
     mat_peptide     1065..1727
                     /gene="HA"
                     /product="HA2"
ORIGIN      
        1 agcraaagca ggggataatt ctattaacca tgaagactat cattgctttg agctacattc
       61 tatgtctggt tttcgctcaa aaacttcctg gaaatgacaa tagcacggca acgctgtgcc
      121 ttgggcacca tgcagtacca aacggaacga tagtgaaaac aatcacgaat gaccgaattg
      181 aagttactaa tgctactgag ctggttcaga attcctcaat aggtgaaata tgcgacagtc
      241 ctcatcagat ccttgatgga gaaaactgta cactaataga tgctctattg ggagaccctc
      301 agtgtgatgg ctttcaaaat aagaaatggg acctttttgt tgaacgaagc aaagcctaca
      361 gcaactgtta cccttatgat gtgccggatt atgcctccct taggtcacta gttgcctcat
      421 ccggcacact ggagtttaac aatgaaagct tcaattggac tggagtcact caaaacggaa
      481 caagttctgc ttgcataagg agatctaata gtagtttctt tagtagatta aattggttga
      541 cccacttaaa cttcaaatac ccagcattga acgtgactat gccaaacaat gaacaatttg
      601 acaaattgta catttggggg gttcaccacc cgggtacgga caaggaccaa atcttcctgt
      661 atgctcaatc atcaggaaga atcacagtat ctaccaaaag aagccaacaa gctgtaatcc
      721 cgaatatcgg atctagaccc agaataagga atatccctag cagaataagc atctattgga
      781 caatagtaaa accaggagac atacttttga ttaacagcac agggaatcta attgctccta
      841 ggggttactt caaaatacga agtgggaaaa gctcaataat gagatcagat gcacccattg
      901 gcaaatgcaa gtctgaatgc atcactccaa atggaagcat tccaaatgac aaaccattcc
      961 aaaatgtaaa caggatcaca tacggggcct gtcccagata tgttaagcaa agcactctga
     1021 aattggcaac aggaatgcga aatgtaccag agaaacaaac tagaggcata tttggcgcaa
     1081 tagcgggttt catagaaaat ggttgggagg gaatggtgga tggttggtac ggtttcaggc
     1141 atcaaaattc tgagggaaga ggacaagcag cagatctcaa aagcactcaa gcagcaatcg
     1201 atcaaatcaa tgggaagctg aatcgattga tcgggaaaac caacgagaaa ttccatcaga
     1261 ttgaaaaaga attctcagaa gtagaaggga gaattcagga ccttgagaaa tatgttgagg
     1321 acactaaaat agatctctgg tcatacaacg cggagcttct tgttgccctg gagaaccaac
     1381 atacaattga tctaactgac tcagaaatga acaaactgtt tgaaaaaaca aagaagcaac
     1441 tgagggaaaa tgctgaggat atgggcaatg gttgtttcaa aatataccac aaatgtgaca
     1501 atgcctgcat aggatcaatc agaaatggaa cttatgacca cgatgtatac agggatgaag
     1561 cattaaacaa ccggttccag atcaagggag ttgagctgaa gtcagggtac aaagattgga
     1621 tcctatggat ttcctttgcc atatcatgtt ttttgctttg tgttgctttg ttggggttca
     1681 tcatgtgggc ctgccaaaag ggcaacatta ggtgcaacat ttgcatttga gtgcattaat
     1741 taaaaacacc cttgtttcta ct
//
