# Supplementary material for: Bioinformatics studies of Influenza A hemagglutinin sequence data indicate recombination-like events leading to segment exchanges
Source: BMC Res Notes. 2016 Apr 15;9:222. doi: 10.1186/s13104-016-2017-3 (PMC4832483; doi:10.1186/s13104-016-2017-3)
Supplement: Supplementary file 2 — 10.1186/s13104-016-2017-3 Complete sequence data of the hemagglutinins identified as leading to recombination-like events listed in Additional file 1 and Table 3 are included as text files in the compressed file SEQUENCES.ZIP. [file 13104_2016_2017_MOESM2_ESM.zip › Sequences/H5N1/AB615237.1.txt]

Influenza A virus (A/tufted duck/Fukushima/2/2011(H5N1)) viral cRNA, segment 4, complete sequence
GenBank: AB615237.1
FASTA Graphics
Go to:
 LOCUS       AB615237                1742 bp    cRNA    linear   VRL 28-FEB-2012
DEFINITION  Influenza A virus (A/tufted duck/Fukushima/2/2011(H5N1)) viral
            cRNA, segment 4, complete sequence.
ACCESSION   AB615237
VERSION     AB615237.1  GI:323508398
KEYWORDS    .
SOURCE      Influenza A virus (A/tufted duck/Fukushima/2/2011(H5N1))
  ORGANISM  Influenza A virus (A/tufted duck/Fukushima/2/2011(H5N1))
            Viruses; ssRNA negative-strand viruses; Orthomyxoviridae;
            Influenzavirus A.
REFERENCE   1
  AUTHORS   Sakoda,Y., Ito,H., Uchida,Y., Okamatsu,M., Yamamoto,N., Soda,K.,
            Nomura,N., Kuribayashi,S., Shichinohe,S., Sunden,Y., Umemura,T.,
            Usui,T., Ozaki,H., Yamaguchi,T., Murase,T., Ito,T., Saito,T.,
            Takada,A. and Kida,H.
  TITLE     Reintroduction of H5N1 highly pathogenic avian influenza virus by
            migratory water birds, causing poultry outbreaks in the 2010-2011
            winter season in Japan
  JOURNAL   J. Gen. Virol. 93 (PT 3), 541-550 (2012)
   PUBMED   22113008
REFERENCE   2  (bases 1 to 1742)
  AUTHORS   Jizou,M., Kida,H., Sakoda,Y. and Okamatsu,M.
  TITLE     Direct Submission
  JOURNAL   Submitted (14-FEB-2011) Contact:Makiko Jizou Hokkaido University,
            Graduate School of Veterinary Medicine; kita-ku, kita18 nishi9,
            Sapporo, Hokkaido 060-0818, Japan
FEATURES             Location/Qualifiers
     source          1..1742
                     /organism="Influenza A virus (A/tufted
                     duck/Fukushima/2/2011(H5N1))"
                     /mol_type="viral cRNA"
                     /strain="A/tufted duck/Fukushima/2/2011"
                     /serotype="H5N1"
                     /db_xref="taxon:1112311"
                     /segment="4"
                     /country="Japan:Fukushima"
                     /collection_date="Jan-2011"
     gene            15..1718
                     /gene="HA"
     CDS             15..1718
                     /gene="HA"
                     /codon_start=1
                     /product="haemagglutinin"
                     /protein_id="BAJ77127.1"
                     /db_xref="GI:323508399"
                     /translation="MEKIVLLFTTISLVKSDHICIGYHANNSTEQVDTIMEKNVTVTH
                     AQDILEKTHNGKLCDLNGVKPLILKDCSVAGWLLGNPLCDEFINVPEWSYIVEKANPA
                     NDLCYPGNFNDYEELKHLLSRINHFEKIQIIPKDSWSDHEASLGVSAACSYQGNSSFF
                     RNVVWLIKKDNAYPTIKKGYNNTNQEDLLVLWGIHHPNDEAEQTRLYQNPTTYISIGT
                     STLNQRLVPKIATRSKINGQRGRIDFFWTILKPNDAIHFESNGNFIAPEYAYKIVKKG
                     DSTIMKSEVEYGNCNTRCQTPIGAINSSMPFHNIHPLTIGECPKYVKSNKLVLATGLR
                     NSPQRERRRKRGLFGAIAGFIEGGWQGMVDGWYGYHHSNDQGSGYAADKESTQKAIDG
                     VTNKVNSIIDKMNTQFEAVGREFNNLERRIENLNKKMEDGFLDVWTYNAELLVLMENE
                     RTLDFHDSNVKNLYDKVRLQLKDNAKELGNGCFEFYHKCNNECMESVRNGTYDYPQYS
                     EEARLKREEISGVKLESIGIYQILSIYSTVASSLVLAIMMAGLSLWMCSNGSLQCRIC
                     I"
     misc_feature    69..1715
                     /gene="HA"
                     /note="Haemagglutinin; Region: Hemagglutinin; pfam00509"
                     /db_xref="CDD:249917"
ORIGIN      
        1 ttcactctgt caaaatggag aaaatagtgc ttctctttac aacaatcagc cttgttaaaa
       61 gcgatcatat ttgcattggt tatcatgcaa ataactcgac agagcaggtt gacacaataa
      121 tggaaaagaa cgttactgtt acacatgccc aagacatact ggaaaagaca cacaacggga
      181 agctctgcga tctaaatgga gtgaagcctc tgattttaaa agattgtagt gtagcgggat
      241 ggctcctcgg aaacccattg tgtgacgaat tcatcaatgt gccagaatgg tcttacatag
      301 tagagaaggc caatccagcc aatgacctct gttacccagg gaatttcaac gattatgaag
      361 aattgaaaca cctattgagc aggataaacc attttgagaa aatacagatc atccccaaag
      421 actcttggtc agatcatgaa gcctcattgg gggtgagcgc agcatgttca taccagggaa
      481 attcctcctt cttcagaaat gtggtatggc ttatcaaaaa ggacaatgca tacccaacaa
      541 taaagaaagg ctacaataat accaaccaag aagatctctt ggtactgtgg gggattcacc
      601 accctaatga tgaggcagag cagacaaggc tctatcaaaa cccaaccacc tatatttcca
      661 ttgggacatc aacactaaac cagagattgg taccaaaaat agccactaga tccaaaataa
      721 acgggcaaag gggcaggata gatttcttct ggacaatttt aaaaccgaat gatgcaatcc
      781 acttcgagag taatggaaat ttcattgctc cagaatatgc atacaaaatt gtcaagaaag
      841 gagactccac aattatgaaa agtgaagtgg aatatggtaa ctgcaacacc aggtgtcaga
      901 ctccgatagg ggcgataaac tctagtatgc cattccacaa catacaccct ctcaccatcg
      961 gagaatgtcc caaatatgtg aaatcaaaca aattagtcct tgcgactggg ctcagaaata
     1021 gtcctcaaag agagagaaga agaaaaagag gactgtttgg agctatagca ggttttatag
     1081 agggaggatg gcagggaatg gtagatggtt ggtatgggta ccaccacagc aatgatcagg
     1141 ggagtgggta cgctgcagac aaagaatcta ctcaaaaggc aatagacgga gtcaccaata
     1201 aggtcaactc gatcattgac aaaatgaaca ctcagtttga ggccgtagga agggaattta
     1261 acaacttaga gaggagaata gagaatttaa acaagaagat ggaagacgga ttcctagatg
     1321 tttggactta taatgctgaa cttctggttc tcatggaaaa tgagagaact ctagatttcc
     1381 atgactcaaa tgtcaagaac ctttacgata aggtcagact acagcttaag gataatgcga
     1441 aagagttggg taacggttgt ttcgagttct atcacaaatg taataatgaa tgtatggaaa
     1501 gtgtaagaaa cggaacgtat gactacccgc agtattcaga agaagcaaga ctaaaaagag
     1561 aggaaataag tggagtaaaa ttggaatcaa taggaatcta ccaaatactg tcaatttatt
     1621 caacagtggc gagttcccta gtgctggcaa tcatgatggc tggtctgtct ttatggatgt
     1681 gttccaacgg atcgttacag tgcagaattt gcatttaagt ctgtgagttc aaattgtggt
     1741 ta
//
