# Supplementary material for: Bioinformatics studies of Influenza A hemagglutinin sequence data indicate recombination-like events leading to segment exchanges
Source: BMC Res Notes. 2016 Apr 15;9:222. doi: 10.1186/s13104-016-2017-3 (PMC4832483; doi:10.1186/s13104-016-2017-3)
Supplement: Supplementary file 2 — 10.1186/s13104-016-2017-3 Complete sequence data of the hemagglutinins identified as leading to recombination-like events listed in Additional file 1 and Table 3 are included as text files in the compressed file SEQUENCES.ZIP. [file 13104_2016_2017_MOESM2_ESM.zip › Sequences/H5N1/AB684252.1.txt]

Influenza A virus (A/chicken/Miyazaki/10/2011(H5N1)) HA gene for haemagglutinin, complete cds
GenBank: AB684252.1
FASTA Graphics
Go to:
 LOCUS       AB684252                1704 bp    cRNA    linear   VRL 07-SEP-2013
DEFINITION  Influenza A virus (A/chicken/Miyazaki/10/2011(H5N1)) HA gene for
            haemagglutinin, complete cds.
ACCESSION   AB684252
VERSION     AB684252.1  GI:407954583
KEYWORDS    .
SOURCE      Influenza A virus (A/chicken/Miyazaki/10/2011(H5N1))
  ORGANISM  Influenza A virus (A/chicken/Miyazaki/10/2011(H5N1))
            Viruses; ssRNA negative-strand viruses; Orthomyxoviridae;
            Influenzavirus A.
REFERENCE   1
  AUTHORS   Uchida,Y., Suzuki,Y., Shirakura,M., Kawaguchi,A., Nobusawa,E.,
            Tanikawa,T., Hikono,H., Takemae,N., Mase,M., Kanehira,K.,
            Hayashi,T., Tagawa,Y., Tashiro,M. and Saito,T.
  TITLE     Genetics and infectivity of H5N1 highly pathogenic avian influenza
            viruses isolated from chickens and wild birds in Japan during
            2010-11
  JOURNAL   Virus Res. 170 (1-2), 109-117 (2012)
   PUBMED   23000396
  REMARK    DOI:10.1016/j.virusres.2012.09.004
REFERENCE   2  (bases 1 to 1704)
  AUTHORS   Uchida,Y., Takemae,N., Hikono,H. and Saito,T.
  TITLE     Direct Submission
  JOURNAL   Submitted (22-NOV-2011) Contact:Yuko Uchida National Institute of
            Animal Health; Kannondai 3-1-5, Tsukuba 305-0856, Japan
FEATURES             Location/Qualifiers
     source          1..1704
                     /organism="Influenza A virus
                     (A/chicken/Miyazaki/10/2011(H5N1))"
                     /mol_type="viral cRNA"
                     /strain="A/chicken/Miyazaki/10/2011"
                     /serotype="H5N1"
                     /db_xref="taxon:1117199"
                     /segment="4"
                     /country="Japan:Miyazaki"
                     /collection_date="Feb-2011"
     gene            1..1704
                     /gene="HA"
     CDS             1..1704
                     /gene="HA"
                     /codon_start=1
                     /product="haemagglutinin"
                     /protein_id="BAM62337.1"
                     /db_xref="GI:407954584"
                     /translation="MEKIVLLFTTISLVKSDHICIGYHANNSTEQVDTIMEKNVTVTH
                     AQDILEKTHNGKLCDLNGVKPLILKDCSVAGWLLGNPLCDEFINVPEWSYIVEKAKPA
                     NDLCYPGNFNDYEELKHLLSRINHFEKIQIIPKDSWSDHEASLGVSAACSYQGNSSFF
                     RNVVWLIKKDNAYPTIKKGYNNTNQEDLLVLWGIHHPNDEAEQTRLYQNPTTYISIGT
                     STLNQRLVPKIATRSKINGQSGRIDFFWTILKPNDAIHFESNGNFIAPEYAYKIVKKG
                     DSTIMKSEVEYGNCNTRCQTPIGAINSSMPFHNIHPLTIGECPKYVKSNKLVLATGLR
                     NSPQRERRRKRGLFGAIAGFIEGGWQGMVDGWYGYHHSNEQGSGYAADKESTQKAIDG
                     VTNKVNSIIDKMNTQFEAVGREFNNLERRIENLNKKMEDGFLDVWTYNAELLVLMENE
                     RTLDFHDSNVKNLYDKVRLQLKDNAKELGNGCFEFYHKCNNECMESVRNGTYDYPQYS
                     EEARLKREEISGVKLESIGIYQILSIYSTAASSLVLAIMMAGLSLWMCSNGSLQCRIC
                     I"
     misc_feature    55..1701
                     /gene="HA"
                     /note="Haemagglutinin; Region: Hemagglutinin; pfam00509"
                     /db_xref="CDD:249917"
ORIGIN      
        1 atggagaaaa tagtgcttct ctttacaaca atcagccttg ttaaaagcga tcatatttgc
       61 attggttatc atgcaaataa ctcgacagag caggttgaca caataatgga aaagaacgtt
      121 actgttacac atgcccaaga catactggaa aagacacaca acggaaagct ctgcgatcta
      181 aatggagtga agcctctgat tttaaaagat tgtagtgtag cgggatggct cctcggaaac
      241 ccattgtgtg acgaattcat caatgtgcca gaatggtctt acatagtaga gaaggccaag
      301 ccagccaatg acctctgtta cccagggaat ttcaacgatt atgaagaatt gaaacaccta
      361 ttgagcagga taaaccattt tgagaaaata cagatcatcc ccaaagactc ttggtcagat
      421 catgaagcct cattgggggt gagcgcagca tgttcatacc agggaaattc ctccttcttc
      481 agaaatgtgg tatggcttat caaaaaggac aatgcatacc caacaataaa gaaaggctac
      541 aataatacca accaagaaga tctcttggta ctgtggggga ttcaccatcc taatgatgag
      601 gcagagcaga caaggctcta tcaaaaccca accacctata tttccattgg gacatcaaca
      661 ctaaaccaga gattggtacc aaaaatagcc actagatcca aaataaacgg gcaaagtggc
      721 aggatagatt tcttctggac aattttaaaa ccgaatgatg caatccactt cgagagtaat
      781 ggaaatttca ttgctccaga atatgcatac aaaattgtca agaaaggaga ctccacaatt
      841 atgaaaagtg aagtggaata tggtaactgc aacaccaggt gtcagactcc gataggggcg
      901 ataaactcta gtatgccatt ccacaacata caccctctca ccatcggaga atgtcccaaa
      961 tatgtgaaat caaacaaatt agtccttgcg actgggctca gaaatagtcc tcaaagagag
     1021 agaagaagaa aaagaggact gtttggagct atagcaggtt ttatagaggg aggatggcag
     1081 ggaatggtag atggttggta tgggtaccac cacagtaatg agcaggggag tgggtacgct
     1141 gcagacaaag aatctactca aaaggcaata gacggagtca ccaataaggt caactcgatc
     1201 attgacaaaa tgaacactca gtttgaggcc gtaggaaggg aatttaataa cttagagagg
     1261 agaatagaga atttaaacaa gaagatggaa gacggattcc tagatgtttg gacttataat
     1321 gctgaacttc tggttctcat ggaaaatgag agaactctag atttccatga ctcaaatgtc
     1381 aagaaccttt acgataaggt cagactacag cttaaggata atgcaaaaga gttgggtaac
     1441 ggttgtttcg agttctatca caaatgtaat aatgaatgta tggaaagtgt aagaaacgga
     1501 acgtatgact acccgcagta ttcagaagaa gcaagactaa aaagagagga aataagtgga
     1561 gtaaaattgg aatcaatagg aatctaccaa atactgtcaa tttattcaac agcggcgagt
     1621 tccctagtgc tggcaatcat gatggctggt ctgtctttat ggatgtgttc caacggatcg
     1681 ttacagtgca gaatttgcat ttga
//
