# Supplementary material for: Bioinformatics studies of Influenza A hemagglutinin sequence data indicate recombination-like events leading to segment exchanges
Source: BMC Res Notes. 2016 Apr 15;9:222. doi: 10.1186/s13104-016-2017-3 (PMC4832483; doi:10.1186/s13104-016-2017-3)
Supplement: Supplementary file 2 — 10.1186/s13104-016-2017-3 Complete sequence data of the hemagglutinins identified as leading to recombination-like events listed in Additional file 1 and Table 3 are included as text files in the compressed file SEQUENCES.ZIP. [file 13104_2016_2017_MOESM2_ESM.zip › Sequences/H5N1/AB747161.1.txt]

Influenza A virus (A/peregrine falcon/Miyazaki/22M771/2011(H5N1)) viral cRNA, segment 4, complete sequence
GenBank: AB747161.1
FASTA Graphics
Go to:
 LOCUS       AB747161                1742 bp    cRNA    linear   VRL 29-SEP-2012
DEFINITION  Influenza A virus (A/peregrine falcon/Miyazaki/22M771/2011(H5N1))
            viral cRNA, segment 4, complete sequence.
ACCESSION   AB747161
VERSION     AB747161.1  GI:404434014
KEYWORDS    .
SOURCE      Influenza A virus (A/peregrine falcon/Miyazaki/22M771/2011(H5N1))
  ORGANISM  Influenza A virus (A/peregrine falcon/Miyazaki/22M771/2011(H5N1))
            Viruses; ssRNA negative-strand viruses; Orthomyxoviridae;
            Influenzavirus A.
REFERENCE   1
  AUTHORS   Soda,K., Usui,T., Ito,H., Yamaguchi,T. and Ito,T.
  TITLE     Reintroduction of H5N1 highly pathogenic avian influenza virus by
            migratory water birds, causing outbreaks in 2010-2011 winter season
            in Japan
  JOURNAL   Unpublished
REFERENCE   2  (bases 1 to 1742)
  AUTHORS   Mimura,W., Soda,K., Usui,T., Ito,H., Yamaguchi,T. and Ito,T.
  TITLE     Direct Submission
  JOURNAL   Submitted (10-SEP-2012) Contact:Kosuke Soda Tottori University,
            Avian Zoonosis Research Center, Faculty of Agriculture; 4-101
            Koyama-cho Minami, Tottori, Tottori 680-8553, Japan
FEATURES             Location/Qualifiers
     source          1..1742
                     /organism="Influenza A virus (A/peregrine
                     falcon/Miyazaki/22M771/2011(H5N1))"
                     /mol_type="viral cRNA"
                     /strain="A/peregrine falcon/Miyazaki/22M771/2011"
                     /serotype="H5N1"
                     /db_xref="taxon:1231287"
                     /segment="4"
                     /country="Japan: Miyazaki"
                     /collection_date="15-Feb-2011"
     gene            15..1718
                     /gene="HA"
     CDS             15..1718
                     /gene="HA"
                     /codon_start=1
                     /product="haemagglutinin"
                     /protein_id="BAM44614.1"
                     /db_xref="GI:404434015"
                     /translation="MEKIVLLFTTISLVKSDHICIGYHANNSTEQVDTIMEKNVTVTH
                     AQDILEKTHNGKLCDLNGVKPLILKDCSVAGWLLGNPLCDEFINVPEWSYIVEKAKPA
                     NDLCYPGNFNDYEELKHLLSRINHFEKIQIIPKDSWSDHEASLGVSAACSYQGNSSFF
                     RNVVWLIKKDNAYPTIKKGYNNTNQEDLLVLWGIHHPNDEAEQTRLYQNPTTYISIGT
                     STLNQRLVPKIATRSKINGQSGRIDFFWTILKPNDAIHFESNGNFIAPEYAYKIVKKG
                     DSTIMKSEVEYGNCNTRCQTPIGAINSSMPFHNIHPLTIGECPKYVKSNKLVLATGLR
                     NSPQRERRRKRGLFGAIAGFIEGGWQGMVDGWYGYHHSNEQGSGYAADKESTQKAIDG
                     VTNKVNSIIDKMNTQFEAVGREFNNLERRIENLNKKMEDGFLDVWTYNAELLVLMENE
                     RTLDFHDSNVKNLYDKVRLQLKDNAKELGNGCFEFYHKCNNECMESVRNGTYDYPQYS
                     EEARLKREEISGVKLESIGIYQILSIYSTVASSLVLAIMMAGLSLWMCSNGSLQCRIC
                     I"
     misc_feature    69..1715
                     /gene="HA"
                     /note="Haemagglutinin; Region: Hemagglutinin; pfam00509"
                     /db_xref="CDD:249917"
ORIGIN      
        1 ttcactctgt caaaatggag aaaatagtgc ttctctttac aacaatcagc cttgttaaaa
       61 gcgatcatat ttgcattggt tatcatgcaa ataactcgac agagcaggtt gacacaataa
      121 tggaaaagaa cgttactgtt acacatgccc aagacatact ggaaaagaca cacaacggga
      181 agctctgcga tctaaatgga gtgaagcctc tgattttaaa agattgtagt gtagcgggat
      241 ggctcctcgg aaacccattg tgtgacgaat tcatcaatgt gccagaatgg tcttacatag
      301 tagagaaggc caagccagcc aatgacctct gttacccagg gaatttcaac gattatgaag
      361 aattgaaaca cctattgagc aggataaacc attttgagaa aatacagatc atccccaaag
      421 actcttggtc agatcatgaa gcctcattgg gggtgagcgc agcatgttca taccagggaa
      481 attcctcctt cttcagaaat gtggtatggc ttatcaaaaa ggacaatgca tacccaacaa
      541 taaagaaagg ctacaataat accaaccaag aagatctctt ggtactgtgg gggattcacc
      601 atcctaatga tgaggcagag cagacaaggc tctatcaaaa cccaaccacc tatatttcca
      661 ttgggacatc aacactaaac cagagattgg taccaaaaat agccactaga tccaaaataa
      721 acgggcaaag tggcaggata gatttcttct ggacaatttt aaaaccgaat gatgcaatcc
      781 acttcgagag taatggaaat ttcattgctc cagaatatgc atacaaaatt gtcaagaaag
      841 gagactccac aattatgaaa agtgaagtgg aatatggtaa ctgcaacacc aggtgtcaga
      901 ctccgatagg ggcgataaac tctagtatgc cattccacaa catacaccct ctcaccatcg
      961 gagaatgtcc caaatatgtg aaatcaaaca aattagtcct tgcgactggg ctcagaaata
     1021 gtcctcaaag agagagaaga agaaaaagag gactgtttgg agctatagca ggttttatag
     1081 agggaggatg gcagggaatg gtagatggtt ggtatgggta ccaccacagc aatgagcagg
     1141 ggagtgggta cgctgcagac aaagaatcta ctcaaaaggc aatagacgga gtcaccaata
     1201 aggtcaactc gatcattgac aaaatgaaca ctcagtttga ggccgtagga agggaattta
     1261 ataacttaga gaggagaata gagaatttaa acaagaagat ggaagacgga ttcctagatg
     1321 tttggactta taatgctgaa cttctggttc tcatggaaaa tgagagaact ctagatttcc
     1381 atgactcaaa tgtcaagaac ctttacgata aggtcagact acagcttaag gataatgcaa
     1441 aagagttggg taacggttgt ttcgagttct atcacaaatg taataatgaa tgtatggaaa
     1501 gtgtaagaaa cggaacgtat gactacccgc agtattcaga agaagcaaga ctaaaaagag
     1561 aggaaataag tggagtaaaa ttggaatcaa taggaatcta ccaaatactg tcaatttatt
     1621 caacagtggc gagttcccta gtgctggcaa tcatgatggc tggtctgtct ttatggatgt
     1681 gttccaacgg atcgttacag tgcagaattt gcatttaagt ttatgagttc aaattgtggt
     1741 ta
//
