# Supplementary material for: Bioinformatics studies of Influenza A hemagglutinin sequence data indicate recombination-like events leading to segment exchanges
Source: BMC Res Notes. 2016 Apr 15;9:222. doi: 10.1186/s13104-016-2017-3 (PMC4832483; doi:10.1186/s13104-016-2017-3)
Supplement: Supplementary file 2 — 10.1186/s13104-016-2017-3 Complete sequence data of the hemagglutinins identified as leading to recombination-like events listed in Additional file 1 and Table 3 are included as text files in the compressed file SEQUENCES.ZIP. [file 13104_2016_2017_MOESM2_ESM.zip › Sequences/H5N1/AB780486.1.txt]

Influenza A virus (A/duck/Vietnam/OIE-2236/2012(H5N1)) HA gene for haemagglutinin, complete cds
GenBank: AB780486.1
FASTA Graphics
Go to:
 LOCUS       AB780486                1741 bp    cRNA    linear   VRL 31-OCT-2013
DEFINITION  Influenza A virus (A/duck/Vietnam/OIE-2236/2012(H5N1)) HA gene for
            haemagglutinin, complete cds.
ACCESSION   AB780486
VERSION     AB780486.1  GI:444908891
KEYWORDS    .
SOURCE      Influenza A virus (A/duck/Vietnam/OIE-2236/2012(H5N1))
  ORGANISM  Influenza A virus (A/duck/Vietnam/OIE-2236/2012(H5N1))
            Viruses; ssRNA negative-strand viruses; Orthomyxoviridae;
            Influenzavirus A.
REFERENCE   1
  AUTHORS   Okamatsu,M., Nishi,T., Nomura,N., Yamamoto,N., Sakoda,Y.,
            Sakurai,K., Chu,H.D., Thanh,L.P., Van Nguyen,L., Van Hoang,N.,
            Tien,T.N., Yoshida,R., Takada,A. and Kida,H.
  TITLE     The genetic and antigenic diversity of avian influenza viruses
            isolated from domestic ducks, muscovy ducks, and chickens in
            northern and southern Vietnam, 2010-2012
  JOURNAL   Virus Genes 47 (2), 317-329 (2013)
   PUBMED   23861018
REFERENCE   2  (bases 1 to 1741)
  AUTHORS   Kida,H., Sakoda,Y., Okamatsu,M. and Hatamachi,J.
  TITLE     Direct Submission
  JOURNAL   Submitted (30-JAN-2013) Contact:Jun Hatamachi Hokkaido University,
            Graduate School of Veterinary Medicine; kita18 nishi9, kita-ku,
            Sapporo, Hokkaido 060-0818, Japan
FEATURES             Location/Qualifiers
     source          1..1741
                     /organism="Influenza A virus
                     (A/duck/Vietnam/OIE-2236/2012(H5N1))"
                     /mol_type="viral cRNA"
                     /strain="A/duck/Vietnam/OIE-2236/2012"
                     /serotype="H5N1"
                     /isolation_source="duck"
                     /host="Anas platyrhynchos var. domesticus"
                     /db_xref="taxon:1288414"
                     /segment="4"
                     /country="Viet Nam"
                     /collection_date="11-Aug-2012"
     gene            15..1718
                     /gene="HA"
     CDS             15..1718
                     /gene="HA"
                     /codon_start=1
                     /product="haemagglutinin"
                     /protein_id="BAM78205.1"
                     /db_xref="GI:444908892"
                     /translation="MEKIVLLFATISLVKSDHICIGYHANNSTEQVDTIMEKNVTVTH
                     AQDILEKTHNGKLCDLNGVKPLILKDCSVAGWLLGNPLCDEFTNVPEWSYIVEKANPA
                     NDLCYPGNFNDYEELKHLLSRINHFEKIQIIPKDSWSDHEASLGVSAACSYQGNSSFF
                     RNVVWLIKKDNAYPTIKKGYNNTNREDLLILWGIHHPNDEAEQTRLYQNPTTYISIGT
                     STLNQRLVPKIATRSKINGQSGRIDFFWTILKPNDAIHFESNGNFIAPEYAYKIVKKG
                     DSTIMRSEVEYGNCNTRCQTPIGAINSSMPFHNIHPLTIGECPKYVKSNKLVLATGLR
                     NSPQRERRRKRGLFGAIAGFIEGGWQGMVDGWYGYHHSNEQGSGYAADKESTQKAIDG
                     VTNKVNSIIDKMNTQFEAVGREFNNLERRIENLNKKMEDGFLDVWTYNAELLVLMENE
                     RTLDFHDSNVKNLYDKVRLQLKDNAKELGNGCFEFYHKCNNECMESVRNGTYDYPQYS
                     EEARLKREEISGVKLESIGIYQILSIYSTVASSLVLAIMMAGLSLWMCSNGSLQCRIC
                     I"
     misc_feature    69..1715
                     /gene="HA"
                     /note="Haemagglutinin; Region: Hemagglutinin; pfam00509"
                     /db_xref="CDD:249917"
ORIGIN      
        1 ttcactctgt caaaatggag aaaatagttc ttctctttgc aacaatcagc cttgtcaaaa
       61 gcgatcatat ttgcattggt tatcatgcaa ataactcgac agagcaggtt gacacaataa
      121 tggaaaagaa cgttactgtt acacatgccc aagacatact ggaaaagaca cacaacggga
      181 agctctgcga tctaaatgga gtgaagcctc tgattttaaa agattgtagt gtagcaggat
      241 ggctcctcgg aaatccattg tgtgacgaat tcaccaatgt gccagaatgg tcttacatag
      301 tagagaaggc caatccagcc aatgacctct gttacccggg gaatttcaac gattatgaag
      361 aattgaaaca cctattgagc aggataaacc attttgagaa aatacagatc atccccaaag
      421 attcttggtc agatcatgaa gcctcattgg gggtgagcgc agcatgttca taccagggaa
      481 attcctcctt cttcagaaat gtggtgtggc ttatcaaaaa ggacaatgca tacccaacaa
      541 taaagaaagg ctataataat accaaccgag aagatctctt gatactgtgg gggatccacc
      601 atcctaatga tgaggcagag cagacaaggc tctaccaaaa cccaactacc tatatttcca
      661 ttgggacttc aacactaaac cagagattgg taccaaaaat agccactaga tccaaaataa
      721 acgggcaaag cggcaggata gatttcttct ggacaatttt aaaaccgaat gacgcaatcc
      781 acttcgagag taatggaaat ttcattgctc cagaatatgc atacaaaatt gtcaagaagg
      841 gagactccac aatcatgaga agtgaagtgg aatatggtaa ctgcaacacc aggtgtcaga
      901 ctccaatagg ggcgataaac tctagtatgc cattccacaa catacaccct ctcaccatcg
      961 gagaatgtcc caaatatgtg aaatcaaaca aattagtcct tgcaactggg ctcagaaata
     1021 gtcctcaaag agagagaaga agaaaaagag gactgtttgg agctatagca ggttttatag
     1081 agggaggatg gcagggaatg gtagatggtt ggtatgggta ccaccacagc aatgaacagg
     1141 ggagtggtta cgctgcagac aaagaatcta ctcaaaaggc gatagacgga gtcaccaata
     1201 aggtcaattc gatcattgac aaaatgaaca cccagtttga ggctgtagga agggaattta
     1261 ataacttaga gaggagaata gaaaatttaa acaagaagat ggaagacggg ttcctagatg
     1321 tctggactta taatgctgaa cttctggttc tcatggagaa tgagagaact ctagacttcc
     1381 atgactctaa tgtcaagaac ctttacgata aggtccgact acagcttaag gataatgcaa
     1441 aagagctggg aaacggttgt ttcgagttct atcacaaatg taataatgaa tgtatggaaa
     1501 gtgtaagaaa cgggacgtat gactacccgc agtattcaga agaagcaaga ttaaaaagag
     1561 aggaaataag tggagtaaaa ctggaatcaa taggaatcta ccaaatactg tcaatttatt
     1621 caacagtggc gagttcccta gtgctggcaa tcatgatggc tggtctatct ttatggatgt
     1681 gttccaacgg gtcgttacag tgcagaattt gcatttaagt ttataaattc agattgtact
     1741 t
//
