# Supplementary material for: Bioinformatics studies of Influenza A hemagglutinin sequence data indicate recombination-like events leading to segment exchanges
Source: BMC Res Notes. 2016 Apr 15;9:222. doi: 10.1186/s13104-016-2017-3 (PMC4832483; doi:10.1186/s13104-016-2017-3)
Supplement: Supplementary file 2 — 10.1186/s13104-016-2017-3 Complete sequence data of the hemagglutinins identified as leading to recombination-like events listed in Additional file 1 and Table 3 are included as text files in the compressed file SEQUENCES.ZIP. [file 13104_2016_2017_MOESM2_ESM.zip › Sequences/H5N1/CY063481.1.txt]

Influenza A virus (A/chicken/Bhutan/248015/2010(H5N1)) segment 4 sequence
GenBank: CY063481.1
FASTA Graphics
Go to:
LOCUS       CY063481                1742 bp    cRNA    linear   VRL 06-SEP-2011
DEFINITION  Influenza A virus (A/chicken/Bhutan/248015/2010(H5N1)) segment 4
            sequence.
ACCESSION   CY063481
VERSION     CY063481.1  GI:333361591
KEYWORDS    .
SOURCE      Influenza A virus (A/chicken/Bhutan/248015/2010(H5N1))
  ORGANISM  Influenza A virus (A/chicken/Bhutan/248015/2010(H5N1))
            Viruses; ssRNA negative-strand viruses; Orthomyxoviridae;
            Influenzavirus A.
REFERENCE   1  (bases 1 to 1742)
  AUTHORS   Dubey,S.C., Dahal,N., Nagarajan,S., Tosh,C., Murugkar,H.V.,
            Rinzin,K., Sharma,B., Jain,R., Katare,M., Patil,S., Khandia,R.,
            Syed,Z., Tripathi,S., Behera,P., Kumar,M., Kulkarni,D.D. and
            Krishna,L.
  TITLE     Isolation and characterization of influenza A virus (subtype H5N1)
            that caused the first highly pathogenic avian influenza outbreak in
            chicken in Bhutan
  JOURNAL   Vet. Microbiol. (2011) In press
   PUBMED   21885216
  REMARK    Publication Status: Available-Online prior to print
REFERENCE   2  (bases 1 to 1742)
  AUTHORS   Dubey,S.C., Tosh,C., Dahal,N., Nagarajan,S., Murugkar,H.V.,
            Jain,R., Patil,S., Rinzin,K., Sharma,B. and Kulkarni,D.
  TITLE     Direct Submission
  JOURNAL   Submitted (19-MAY-2010) High Security Animal Disease Laboratory,
            Indian Veterinary Research Institute, Anand Nagar, Bhopal, Madhya
            Pradesh 462021, India
FEATURES             Location/Qualifiers
     source          1..1742
                     /organism="Influenza A virus
                     (A/chicken/Bhutan/248015/2010(H5N1))"
                     /mol_type="viral cRNA"
                     /strain="A/chicken/Bhutan/248015/2010"
                     /serotype="H5N1"
                     /isolation_source="Claocal/Tracheal swab"
                     /host="chicken"
                     /db_xref="taxon:765423"
                     /segment="4"
                     /country="Bhutan: Chukha"
                     /collection_date="19-Feb-2010"
                     /note="Sample provided by Dr. N. Dahal and Dr. K. Rinzin,
                     National Centre for Animal Health, PO Box 155, Serbithang,
                     Thimphu, Bhutan, and Dr. B. Sharma, Regional Livestock
                     Development Centre, Tshimasham, Chukha, Bhutan."
     gene            18..1724
                     /gene="HA"
     CDS             18..1724
                     /gene="HA"
                     /function="receptor binding and fusion protein"
                     /codon_start=1
                     /product="hemagglutinin"
                     /protein_id="AEF29993.1"
                     /db_xref="GI:333361592"
                     /translation="MEKIVLLLAIINLVKSDQICIGYHANNSTEQVDTIMEKNVTVTH
                     AQDILEKTHNGKLCDLDGVKPLILRDCSVAGWLLGNPMCDEFLNVPEWSYIVEKINPA
                     NDLCYPGNFNDYEELKHLLSRINHFEKIQIISKSSWSDHEASSGVSSACPYQGRSSFF
                     RNVVWLIKKNDAYPTIKISYNNTNQEDLLVLWGIHHPNDAAEQTKLYQNPTTYISVGT
                     STLNLRLVPKIATRSKVNGQSGRMEFFWTILKPNDTINFESNGNFIAPENAYKIVKKG
                     DSTIMKSELEYGNCNTKCQTPVGAINSSMPFHNIHPLTIGECPKYVKSNRLVLATGLR
                     NSPQGERRRKKRGLFGAIAGFIEGGWQGMVDGWYGYHHSNEQGSGYAADKESTQKAID
                     GVTNKVNSIIDKMNTQFEAVGREFNNLERRIENLNKKMEDGFLDVWTYNAELLVLMEN
                     ERTLDFHDSNVKNLYDKVRLQLRDNAKELGNGCFEFYHRCDNECMESVRNGTYDYPQY
                     SEESRLKREEISGVKLESIGTYQILSIYSTVASSLVLAIMVAGLSLWMCSNGSLQCRI
                     CI"
     sig_peptide     18..65
                     /gene="HA"
     mat_peptide     66..1055
                     /gene="HA"
                     /product="HA1"
     mat_peptide     1056..1721
                     /gene="HA"
                     /product="HA2"
     misc_feature    72..1721
                     /gene="HA"
                     /note="Haemagglutinin; Region: Hemagglutinin; pfam00509"
                     /db_xref="CDD:249917"
ORIGIN      
        1 gggtttaatc tgtcaaaatg gagaaaatag tgcttcttct tgcaataatc aatcttgtta
       61 aaagtgatca gatttgcatt ggttaccatg caaacaactc gacagagcag gttgacacaa
      121 taatggaaaa gaacgtcact gttacacacg cccaagacat actggaaaaa acacacaacg
      181 ggaagctctg tgatctagac ggagtgaagc ctctaatttt gagagattgt agtgtagctg
      241 gatggctcct cgggaatcca atgtgtgacg aattcctcaa tgtgcccgaa tggtcttaca
      301 tagtggaaaa gatcaatcca gccaatgacc tctgttaccc agggaatttc aacgactatg
      361 aagaactgaa acacctactg agcagaataa accattttga gaaaattcag atcatctcca
      421 aaagttcttg gtcagatcat gaagcctcat caggggtgag ctcagcatgc ccataccagg
      481 gaaggtcctc cttttttaga aatgtggtat ggcttatcaa aaagaacgat gcatacccaa
      541 caataaagat aagttacaat aataccaacc aagaagatct tttggtattg tgggggattc
      601 accatccaaa tgatgctgca gagcagacaa aactttatca aaacccaacc acctatattt
      661 ctgttgggac atcaacacta aacctgagat tggtaccaaa aatagctact agatccaaag
      721 taaacgggca aagtggaagg atggagttct tttggacaat tttaaaaccg aatgatacaa
      781 taaattttga gagtaatgga aatttcattg ctccagaaaa tgcatacaaa attgtcaaga
      841 aaggggactc aacgatcatg aaaagtgaat tggaatatgg taactgcaac accaagtgtc
      901 aaactccagt aggagcgata aactctagta tgccattcca caacatccac cctctcacca
      961 taggggaatg ccccaaatat gtgaaatcaa acagattagt ccttgcgact gggctcagaa
     1021 atagccctca aggagagaga agaagaaaaa agagaggact atttggagct atagcaggtt
     1081 ttatagaggg aggatggcag ggaatggtag atggttggta tgggtaccac catagtaacg
     1141 agcaggggag tgggtacgct gcagacaaag aatccactca aaaggcaata gatggagtca
     1201 ccaataaggt caactcgatc attgacaaaa tgaacactca gtttgaggcc gttggaaggg
     1261 aatttaataa cttagaaagg agaatagaga atttaaacaa gaagatggaa gacggatttc
     1321 tagatgtctg gacttataat gctgaacttc tggttctcat ggaaaatgag agaactctag
     1381 actttcatga ctcaaatgtc aagaatcttt acgacaaggt ccgactacag cttagagata
     1441 atgcaaagga gcttggtaac ggttgtttcg agttctacca cagatgtgat aatgaatgta
     1501 tggaaagtgt aagaaacgga acgtatgact atcctcagta ttcagaagaa tcaagattaa
     1561 aaagagagga aataagtgga gtaaaattgg agtcaatagg aacttatcaa atactgtcaa
     1621 tttattcaac agtggcgagc tccctagtgc tggcaatcat ggtggctggt ctatctttat
     1681 ggatgtgctc caatggatcg ttacaatgca gaatttgcat ttaaatttgt gagttcaaat
     1741 tg
//
