# Supplementary material for: Bioinformatics studies of Influenza A hemagglutinin sequence data indicate recombination-like events leading to segment exchanges
Source: BMC Res Notes. 2016 Apr 15;9:222. doi: 10.1186/s13104-016-2017-3 (PMC4832483; doi:10.1186/s13104-016-2017-3)
Supplement: Supplementary file 2 — 10.1186/s13104-016-2017-3 Complete sequence data of the hemagglutinins identified as leading to recombination-like events listed in Additional file 1 and Table 3 are included as text files in the compressed file SEQUENCES.ZIP. [file 13104_2016_2017_MOESM2_ESM.zip › Sequences/H5N1/CY066012.1.txt]

Influenza A virus (A/chicken/Bhutan/248007/2010(H5N1)) segment 4 sequence
GenBank: CY066012.1
FASTA Graphics
Go to:
 LOCUS       CY066012                1707 bp    cRNA    linear   VRL 06-SEP-2011
DEFINITION  Influenza A virus (A/chicken/Bhutan/248007/2010(H5N1)) segment 4
            sequence.
ACCESSION   CY066012
VERSION     CY066012.1  GI:345507484
KEYWORDS    .
SOURCE      Influenza A virus (A/chicken/Bhutan/248007/2010(H5N1))
  ORGANISM  Influenza A virus (A/chicken/Bhutan/248007/2010(H5N1))
            Viruses; ssRNA negative-strand viruses; Orthomyxoviridae;
            Influenzavirus A.
REFERENCE   1  (bases 1 to 1707)
  AUTHORS   Dubey,S.C., Dahal,N., Nagarajan,S., Tosh,C., Murugkar,H.V.,
            Rinzin,K., Sharma,B., Jain,R., Katare,M., Patil,S., Khandia,R.,
            Syed,Z., Tripathi,S., Behera,P., Kumar,M., Kulkarni,D.D. and
            Krishna,L.
  TITLE     Isolation and characterization of influenza A virus (subtype H5N1)
            that caused the first highly pathogenic avian influenza outbreak in
            chicken in Bhutan
  JOURNAL   Vet. Microbiol. (2011) In press
   PUBMED   21885216
  REMARK    Publication Status: Available-Online prior to print
REFERENCE   2  (bases 1 to 1707)
  AUTHORS   Dubey,S.C., Tosh,C., Dahal,N., Nagarajan,S., Murugkar,H.V.,
            Jain,R., Katare,M., Patil,S., Rinzin,K., Sharma,B. and Kulkarni,D.
  TITLE     Direct Submission
  JOURNAL   Submitted (24-JUL-2010) High Security Animal Disease Laboratory,
            Indian Veterinary Research Institute, Anand Nagar, Bhopal, Madhya
            Pradesh 462021, India
FEATURES             Location/Qualifiers
     source          1..1707
                     /organism="Influenza A virus
                     (A/chicken/Bhutan/248007/2010(H5N1))"
                     /mol_type="viral cRNA"
                     /strain="A/chicken/Bhutan/248007/2010"
                     /serotype="H5N1"
                     /isolation_source="Cloacal/Tracheal swab"
                     /host="chicken"
                     /db_xref="taxon:860572"
                     /segment="4"
                     /country="Bhutan: Chukha"
                     /collection_date="17-Feb-2010"
                     /note="Sample provided by Dr. N. Dahal and Dr. K. Rinzin,
                     National Centre for Animal Health, P.O. Box 155,
                     Serbithang, Thimpu, Bhutan, and Dr. B. Sharma, Regional
                     Livestock Development Centre, Tshimasham, Chukha, Bhutan"
     gene            1..1707
                     /gene="HA"
     CDS             1..1707
                     /gene="HA"
                     /function="receptor binding and fusion protein"
                     /codon_start=1
                     /product="hemagglutinin"
                     /protein_id="AEO00219.1"
                     /db_xref="GI:345507485"
                     /translation="MEKIVLLLAIINLVKSDQICIGYHANNSTEQVDTIMEKNVTVTH
                     AQDILEKTHNGKLCDLDGVKPLILRDCSVAGWLLGNPMCDEFLNVPEWSYIVEKINPA
                     NDLCYPGNFNDYEELKHLLSRINHFEKIQIIPKSSWSDHEASSGVSSACPYQGRSSFF
                     RNVVWLIKKNDAYPTIKISYNNTNQEDLLVLWGIHHPNDAAEQTKLYQNPTTYISVGT
                     STLNLRLVPKIATRSKVNGQSGRMEFFWTILKPNDTINFESNGNFIAPENAYKIVKKG
                     DSTIMKSELEYGNCNTKCQTPVGAINSSMPFHNIHPLTIGECPKYVKSNRLVLATGLR
                     NSPQGERRRKKRGLFGAIAGFIEGGWQGMVDGWYGYHHSNEQGSGYAADKESTQKAID
                     GVTNKVNSIIDKMNTQFEAVGREFNNLERRIENLNKKMEDGFLDVWTYNAELLVLMEN
                     ERTLDFHDSNVKNLYDKVRLQLRDNAKELGNGCFEFYHRCDNECMESVRNGTYDYPQY
                     SEESRLKREEISGVKLESIGTYQILSIYSTVASSLVLAIMVAGLSLWMCSNGSLQCRI
                     CI"
     sig_peptide     1..48
                     /gene="HA"
     mat_peptide     49..1038
                     /gene="HA"
                     /product="HA1"
     mat_peptide     1039..1704
                     /gene="HA"
                     /product="HA2"
     misc_feature    55..1704
                     /gene="HA"
                     /note="Haemagglutinin; Region: Hemagglutinin; pfam00509"
                     /db_xref="CDD:249917"
ORIGIN      
        1 atggagaaaa tagtgcttct tcttgcaata atcaatcttg ttaaaagtga tcagatttgc
       61 attggttacc atgcaaacaa ctcgacagag caggttgaca caataatgga aaagaacgtc
      121 actgttacac acgcccaaga catactggaa aaaacacaca acgggaagct ctgtgatcta
      181 gacggagtga agcctctaat tttgagagat tgtagtgtag ctggatggct cctcgggaat
      241 ccaatgtgtg acgaattcct caatgtgccc gaatggtctt acatagtgga aaagatcaat
      301 ccagccaatg acctctgtta cccagggaat ttcaacgact atgaagaact gaaacaccta
      361 ctgagcagaa taaaccattt tgagaaaatt cagatcatcc ccaaaagttc ttggtcagat
      421 catgaagcct catcaggggt gagctcagca tgcccatacc agggaaggtc ctcctttttt
      481 agaaatgtgg tatggcttat caaaaagaac gatgcatacc caacaataaa gataagttac
      541 aataatacca accaagaaga tcttttggta ttgtggggga ttcaccatcc aaatgatgct
      601 gcagagcaga caaaacttta tcaaaaccca accacctata tttctgttgg gacatcaaca
      661 ctaaacctga gattggtacc aaaaatagct actagatcca aagtaaacgg gcaaagtgga
      721 aggatggagt tcttttggac aattttaaaa ccgaatgata caataaattt tgagagtaat
      781 ggaaatttca ttgctccaga aaatgcatac aaaattgtca agaaagggga ctcaacgatc
      841 atgaaaagtg aattggaata tggtaactgc aacaccaagt gtcaaactcc agtaggagcg
      901 ataaactcta gtatgccatt ccacaacatc caccctctca ccatagggga atgccccaaa
      961 tatgtgaaat caaacagatt agtccttgcg actgggctca gaaatagccc tcaaggagag
     1021 agaagaagaa aaaagagagg actatttgga gctatagcag gttttataga gggaggatgg
     1081 cagggaatgg tagatggttg gtatgggtac caccatagta acgagcaggg gagtgggtac
     1141 gctgcagaca aagaatccac tcaaaaggca atagatggag tcaccaataa ggtcaactcg
     1201 atcattgaca aaatgaacac tcagtttgag gccgttggaa gggaatttaa taacttagaa
     1261 aggagaatag agaatttaaa caagaagatg gaagacggat ttctagatgt ctggacttat
     1321 aatgctgaac ttctggttct catggaaaat gagagaactc tagactttca tgactcaaat
     1381 gtcaagaatc tttacgacaa ggtccgacta cagcttagag ataatgcaaa ggagcttggt
     1441 aacggttgtt tcgagttcta ccacagatgt gataatgaat gtatggaaag tgtaagaaac
     1501 ggaacgtatg actatcctca gtattcagaa gaatcaagat taaaaagaga ggagataagt
     1561 ggagtaaaat tggagtcaat aggaacttat caaatactgt caatttattc aacagtggcg
     1621 agctccctag tgctggcaat catggtggct ggtctatctt tatggatgtg ctccaatgga
     1681 tcgttacaat gcagaatttg catttaa
//
