# Supplementary material for: Bioinformatics studies of Influenza A hemagglutinin sequence data indicate recombination-like events leading to segment exchanges
Source: BMC Res Notes. 2016 Apr 15;9:222. doi: 10.1186/s13104-016-2017-3 (PMC4832483; doi:10.1186/s13104-016-2017-3)
Supplement: Supplementary file 2 — 10.1186/s13104-016-2017-3 Complete sequence data of the hemagglutinins identified as leading to recombination-like events listed in Additional file 1 and Table 3 are included as text files in the compressed file SEQUENCES.ZIP. [file 13104_2016_2017_MOESM2_ESM.zip › Sequences/H5N1/CY098358.1.txt]

Influenza A virus (A/duck/Lao/567/2010(H5N1)) hemagglutinin (HA) gene, complete cds
GenBank: CY098358.1
FASTA Graphics
Go to:
 LOCUS       CY098358                1704 bp    cRNA    linear   VRL 25-JUN-2012
DEFINITION  Influenza A virus (A/duck/Lao/567/2010(H5N1)) hemagglutinin (HA)
            gene, complete cds.
ACCESSION   CY098358
VERSION     CY098358.1  GI:345461440
KEYWORDS    .
SOURCE      Influenza A virus (A/duck/Lao/567/2010(H5N1))
  ORGANISM  Influenza A virus (A/duck/Lao/567/2010(H5N1))
            Viruses; ssRNA negative-strand viruses; Orthomyxoviridae;
            Influenzavirus A.
REFERENCE   1  (bases 1 to 1704)
  AUTHORS   Sonnberg,S., Phommachanh,P., Naipospos,T.S., McKenzie,J.,
            Chanthavisouk,C., Pathammavong,S., Darnell,D., Meeduangchanh,P.,
            Rubrum,A.M., Souriya,M., Khambounheuang,B., Webby,R.J.,
            Douangngeun,B. and Webster,R.G.
  TITLE     Multiple Introductions of Avian Influenza Viruses (H5N1), Laos,
            2009-2010
  JOURNAL   Emerging Infect. Dis. 18 (7), 1139-1143 (2012)
   PUBMED   22710372
REFERENCE   2  (bases 1 to 1704)
  AUTHORS   Sonnberg,S., Phommachanh,P., Naipospos,T.S.P., McKenzie,J.,
            Chanthavisouk,C., Pathammavong,S., Darnell,D., Meeduangchanh,P.,
            Rubrum,A.M., Souriya,M., Khambounheuang,B., Webby,R.J.,
            Douangngeun,B. and Webster,R.G.
  TITLE     Direct Submission
  JOURNAL   Submitted (02-SEP-2011) infectious diseases, St. Jude Children's
            Research Hospital; Department of Livestock and Fisheries, Lao PDR;
            Food and Agriculture Organization of the United Nations, 262 Danny
            Thomas Place MS 330, Memphis, TN 38105, USA
FEATURES             Location/Qualifiers
     source          1..1704
                     /organism="Influenza A virus (A/duck/Lao/567/2010(H5N1))"
                     /mol_type="viral cRNA"
                     /strain="A/duck/Lao/567/2010"
                     /serotype="H5N1"
                     /host="duck"
                     /db_xref="taxon:1081243"
                     /segment="4"
                     /country="Laos"
                     /collection_date="Mar-2010"
                     /note="NO isolate could be generated. Sequences obtained
                     directly from swab."
     gene            1..1704
                     /gene="HA"
     CDS             1..1704
                     /gene="HA"
                     /function="receptor binding and fusion protein"
                     /codon_start=1
                     /product="hemagglutinin"
                     /protein_id="AEN94669.1"
                     /db_xref="GI:345461441"
                     /translation="MEKIVLLLAIVSLVRSDQICIGYHANNSTEQVDTIMEKNVTVTH
                     AQDILEKTHNGKLCDLDGVKPLILRDCSVAGWLLGNPMCDEFINVPEWSYIVEKANPA
                     NDLCYPGNFNDYEELKHLLSRINHFEKIQIIPKSSWSDHEASSGVSSACPYQGTPSFF
                     RNVVWLIKKNNTYPTIKRSYNNTNQEDLLVLWGIHHSNDATEQIKLYQNPTTYVSVGT
                     STLNQRLVPKIATRSKVNGQSGRMDFFWTILKSNDAINFESNGNFIAPEYAYKIVKKG
                     DSAIMKSEVEYGNCSTKCQTPIGAINSSMPFHNIHPLTIGECPKYVKSNKLVLATGLR
                     NSPLRERRRKRGLFGAIAGFIEGGWQGMVDGWYGYHHSNEQGSGYAADKESTQKAIDG
                     VTNKVNSIIDKMNTQFEAVGREFNNLERRIENLNKKMEDGFLDVWTYNAELLVLMENE
                     RTLDFHDSNVKNLYDKVRLQLRDNAKELGNGCFEFYHRCDNECMESVRNGTYDYPQYS
                     EEARLKREEISGVKLESIGTYQILSIYSTVASSLVLAIMVAGLSLWMCSNGSLQCRIC
                     I"
     sig_peptide     1..48
                     /gene="HA"
     mat_peptide     49..1035
                     /gene="HA"
                     /product="HA1"
     mat_peptide     1036..1701
                     /gene="HA"
                     /product="HA2"
     misc_feature    55..1701
                     /gene="HA"
                     /note="Haemagglutinin; Region: Hemagglutinin; pfam00509"
                     /db_xref="CDD:249917"
     misc_feature    1..1704
                     /db_xref="IRD:CEIRS-SJC001-210317.4"
ORIGIN      
        1 atggagaaaa tagtgcttct tcttgcaata gtcagccttg ttagaagtga tcagatttgc
       61 attggttacc atgcaaacaa ctcgacagag caggttgaca caataatgga aaagaacgtt
      121 actgttacac atgcccaaga catactggaa aagacacaca acgggaagct ctgcgatcta
      181 gatggagtga agcctttgat tttaagagat tgtagtgtag ctggatggct cctcggaaac
      241 ccaatgtgtg acgaatttat caatgtgcca gaatggtctt acatagtgga gaaggccaac
      301 ccagccaatg acctctgtta cccagggaat ttcaatgact atgaagaact gaaacaccta
      361 ttgagcagaa taaatcattt tgagaaaatt cagatcatcc ccaaaagttc ttggtccgat
      421 catgaagcct catcaggggt gagctcagca tgtccgtatc agggaacgcc ctcttttttc
      481 aggaatgtag tatggcttat caaaaagaac aatacatacc caacaataaa gagaagctac
      541 aataacacca accaggaaga tcttttggta ctgtggggga ttcaccattc taatgatgcg
      601 acagaacaga taaagctcta tcaaaaccca accacctatg tttccgttgg aacatcaaca
      661 ctaaaccaga gattggtacc aaaaatagct actagatcca aagtaaacgg gcaaagtgga
      721 aggatggatt tcttctggac aattttaaaa tcgaatgatg caatcaactt cgagagtaat
      781 gggaatttca ttgctccaga atatgcatac aaaattgtca agaaagggga ctcagcaatt
      841 atgaaaagtg aagtggaata tggtaactgc agcaccaagt gtcaaactcc aataggggcg
      901 ataaactcta gtatgccatt ccacaatata caccctctca ccatcgggga atgccccaaa
      961 tatgtgaaat caaacaaatt agtccttgcg actgggctca gaaatagtcc tctaagagag
     1021 agaagaagaa aaagaggact atttggagct atagcagggt ttatagaggg aggatggcag
     1081 ggaatggtag atggttggta tgggtaccac catagtaatg agcaggggag tgggtacgct
     1141 gcagacaaag aatccaccca aaaggcaata gatggagtca ccaataaggt caactctatc
     1201 attgacaaaa tgaacactca gtttgaggcc gttggaaggg aatttaataa cttagaaagg
     1261 agaatagaga atttaaacaa gaaaatggaa gacggattcc tagatgtctg gacgtataat
     1321 gctgaacttc tggttctcat ggaaaatgag aggactctag acttccatga ctcaaatgtt
     1381 aagaaccttt acgacaaggt acgactacag ctgagggata atgcaaagga gctgggtaac
     1441 ggttgcttcg agttctatca cagatgtgat aatgaatgta tggaaagtgt aaggaacgga
     1501 acgtatgact acccgcagta ttcagaagaa gcaagattaa aaagagagga aattagtgga
     1561 gtaaaattgg aatcaatagg aacttaccaa atactgtcaa tttattcaac agttgcgagt
     1621 tcactagtgc tggcaatcat ggtggctggt ctatctttgt ggatgtgctc caatgggtcg
     1681 ttacaatgca gaatttgcat ttaa
//
