# Supplementary material for: Bioinformatics studies of Influenza A hemagglutinin sequence data indicate recombination-like events leading to segment exchanges
Source: BMC Res Notes. 2016 Apr 15;9:222. doi: 10.1186/s13104-016-2017-3 (PMC4832483; doi:10.1186/s13104-016-2017-3)
Supplement: Supplementary file 2 — 10.1186/s13104-016-2017-3 Complete sequence data of the hemagglutinins identified as leading to recombination-like events listed in Additional file 1 and Table 3 are included as text files in the compressed file SEQUENCES.ZIP. [file 13104_2016_2017_MOESM2_ESM.zip › Sequences/H5N1/HQ156776.1.txt]

Influenza A virus (A/chicken/Bangladesh/1151-11/2010(H5N1)) segment 4 hemagglutinin (HA) gene, complete cds
GenBank: HQ156776.1
FASTA Graphics
Go to:
 LOCUS       HQ156776                1707 bp    cRNA    linear   VRL 30-AUG-2010
DEFINITION  Influenza A virus (A/chicken/Bangladesh/1151-11/2010(H5N1)) segment
            4 hemagglutinin (HA) gene, complete cds.
ACCESSION   HQ156776
VERSION     HQ156776.1  GI:304441134
KEYWORDS    .
SOURCE      Influenza A virus (A/chicken/Bangladesh/1151-11/2010(H5N1))
  ORGANISM  Influenza A virus (A/chicken/Bangladesh/1151-11/2010(H5N1))
            Viruses; ssRNA negative-strand viruses; Orthomyxoviridae;
            Influenzavirus A.
REFERENCE   1  (bases 1 to 1707)
  AUTHORS   Fusaro,A., Schivo,A., Khan,S.R., Yamage,M., Loth,L., Giasuddin,M.,
            Samad,M.A., Monne,I. and Cattoli,G.
  TITLE     H5N1 Avian Influenza Virus from Bangladesh
  JOURNAL   Unpublished
REFERENCE   2  (bases 1 to 1707)
  AUTHORS   Fusaro,A., Schivo,A., Khan,S.R., Yamage,M., Loth,L., Giasuddin,M.,
            Samad,M.A., Monne,I. and Cattoli,G.
  TITLE     Direct Submission
  JOURNAL   Submitted (19-AUG-2010) Research & Development, Istituto
            Zooprofilattico Sperimentale delle Venezie, Viale dell'Universita,
            10, Legnaro, Padova 35020, Italy
COMMENT     GenBank Accession Numbers HQ156773-HQ156780 represent sequences
            from the 8 segments of Influenza A virus
            (A/chicken/Bangladesh/1151-11/2010(H5N1)).
FEATURES             Location/Qualifiers
     source          1..1707
                     /organism="Influenza A virus
                     (A/chicken/Bangladesh/1151-11/2010(H5N1))"
                     /mol_type="viral cRNA"
                     /strain="A/chicken/Bangladesh/1151-11/2010"
                     /serotype="H5N1"
                     /host="chicken"
                     /db_xref="taxon:876286"
                     /segment="4"
                     /country="Bangladesh"
                     /collection_date="2010"
     gene            1..1707
                     /gene="HA"
     CDS             1..1707
                     /gene="HA"
                     /codon_start=1
                     /product="hemagglutinin"
                     /protein_id="ADM33971.1"
                     /db_xref="GI:304441135"
                     /translation="MEKIVLLLAIINLVKSDQICIGYHANNSTEQVDTIMEKNVTVTH
                     AQDILEKTHNGKLCDLDGVKPLILRDCSVAGWLLGNPMCDEFLNVPEWSYIVEKINPA
                     NDLCYPGNFNDYEELKHLLSRINHFEKIQIIPKSSWSDHEASSGVSSACPYQGRSSFF
                     RNVVWLIKKNDAYPTIKISYNNTNQEDLLVLWGIHHPNDAAEQTKLYQNPTTYISVGT
                     STLNLRLVPKIATRSKVNGQSGRMEFFWTILKPNDTINFESNGNFIAPENAYKIVKKG
                     DSTIMKSELEYGNCNTKCQTPVGAINSSMPFHNIHPLTIGECPKYVKSNRLVLATGLR
                     NSPQGERRRKKRGLFGAIAGFIEGGWQGMVDGWYGYHHSNEQGSGYAADKESTQKAID
                     GVTNKVNSIIDKMNTQFEAVGREFNNLERRIENLNKKMEDGFLDVWTYNAELLVLMEN
                     ERTLDFHDSNVKNLYDKVRLQLRDNAKELGNGCFEFYHRCDNECMESVRNGTYDYPQY
                     SEESRLKREEISGVKLESIGTYQILSIYSTVASSLVLAIMVAGLSLWMCSNGSLQCRI
                     CI"
     misc_feature    55..1704
                     /gene="HA"
                     /note="Haemagglutinin; Region: Hemagglutinin; pfam00509"
                     /db_xref="CDD:249917"
ORIGIN      
        1 atggagaaaa tagtgcttct tcttgcaata atcaatcttg ttaaaagtga tcagatttgc
       61 attggttacc atgcaaacaa ctcgacagag caggttgaca caataatgga aaagaacgtc
      121 actgttacac acgcccaaga catactggaa aaaacacaca acgggaagct ctgtgatcta
      181 gacggagtga agcctctaat tttgagagat tgtagtgtag ctggatggct cctcgggaat
      241 ccaatgtgtg acgaattcct caatgtgccc gaatggtctt acatagtgga aaagatcaat
      301 ccagccaatg acctctgtta cccagggaat ttcaacgact atgaagaact gaaacaccta
      361 ctgagcagaa taaaccattt tgagaaaatt cagatcatcc ccaaaagttc ttggtcagat
      421 catgaagcct catcaggggt gagctcagca tgcccatacc agggaaggtc ctcctttttt
      481 agaaatgtgg tatggcttat caaaaagaac gatgcatacc caacaataaa gataagttac
      541 aataatacca accaagaaga tcttttggta ttgtggggga ttcaccatcc aaatgatgct
      601 gcagagcaga caaaacttta tcaaaaccca accacctata tttctgttgg gacatcaaca
      661 ctaaacctga gattggtacc aaaaatagct actagatcca aagtaaacgg gcaaagtgga
      721 aggatggagt tcttttggac aattttaaaa ccgaatgata caataaattt tgagagtaat
      781 ggaaatttca ttgctccaga aaatgcatac aaaattgtca agaaagggga ctcaacgatc
      841 atgaaaagtg aattggaata tggtaactgc aacaccaagt gtcaaactcc agtaggagcg
      901 ataaactcta gtatgccatt ccacaacatc caccctctca ccatagggga atgccccaaa
      961 tatgtgaaat caaacagatt agtccttgcg actgggctca gaaatagccc tcaaggagag
     1021 agaagaagaa aaaagagagg actatttgga gctatagcag gttttataga gggaggatgg
     1081 cagggaatgg tagatggttg gtatgggtac caccatagta acgagcaggg gagtgggtac
     1141 gctgcagaca aagaatccac tcaaaaggca atagatggag tcaccaataa ggtcaactcg
     1201 atcattgaca aaatgaacac tcagtttgag gccgttggaa gggaatttaa taacttagaa
     1261 aggagaatag agaatttaaa caagaagatg gaagacggat ttctagatgt ctggacttat
     1321 aatgctgaac ttctggttct catggaaaat gagagaactc tagactttca tgactcaaat
     1381 gtcaagaatc tttacgacaa ggtccgacta cagcttagag ataatgcaaa ggagcttggt
     1441 aacggttgtt tcgagttcta ccacagatgt gataatgaat gtatggaaag tgtaagaaac
     1501 ggaacgtatg actatcctca gtattcagaa gaatcaagat taaaaagaga ggaaataagt
     1561 ggagtaaaat tggagtcaat aggaacttat caaatactgt caatttattc aacagtggcg
     1621 agctccctag tgctggcaat catggtggct ggtctatctt tatggatgtg ctccaatgga
     1681 tcgttacaat gcagaatttg catttaa
//
