# Supplementary material for: Bioinformatics studies of Influenza A hemagglutinin sequence data indicate recombination-like events leading to segment exchanges
Source: BMC Res Notes. 2016 Apr 15;9:222. doi: 10.1186/s13104-016-2017-3 (PMC4832483; doi:10.1186/s13104-016-2017-3)
Supplement: Supplementary file 2 — 10.1186/s13104-016-2017-3 Complete sequence data of the hemagglutinins identified as leading to recombination-like events listed in Additional file 1 and Table 3 are included as text files in the compressed file SEQUENCES.ZIP. [file 13104_2016_2017_MOESM2_ESM.zip › Sequences/H5N1/JQ714220.1.txt]

Influenza A virus (A/Cambodia/V0813302/2011(H5N1)) segment 4 hemagglutinin (HA) gene, complete cds
GenBank: JQ714220.1
FASTA Graphics
 LOCUS       JQ714220                1707 bp    cRNA    linear   VRL 31-MAR-2012
DEFINITION  Influenza A virus (A/Cambodia/V0813302/2011(H5N1)) segment 4
            hemagglutinin (HA) gene, complete cds.
ACCESSION   JQ714220
VERSION     JQ714220.1  GI:381144956
KEYWORDS    .
SOURCE      Influenza A virus (A/Cambodia/V0813302/2011(H5N1))
  ORGANISM  Influenza A virus (A/Cambodia/V0813302/2011(H5N1))
            Viruses; ssRNA negative-strand viruses; Orthomyxoviridae;
            Influenzavirus A.
REFERENCE   1  (bases 1 to 1707)
  AUTHORS   Buchy,P.
  TITLE     Direct Submission
  JOURNAL   Submitted (27-FEB-2012) Virology Unit, Instiutut Pasteur in
            Cambodia, 5, Monivong Boulevards, PB 983, Phnom Penh 12201,
            Cambodia
FEATURES             Location/Qualifiers
     source          1..1707
                     /organism="Influenza A virus
                     (A/Cambodia/V0813302/2011(H5N1))"
                     /mol_type="viral cRNA"
                     /strain="A/Cambodia/V0813302/2011"
                     /serotype="H5N1"
                     /host="Homo sapiens"
                     /db_xref="taxon:1155936"
                     /segment="4"
                     /country="Cambodia: Kampong Cham"
                     /collection_date="18-Aug-2011"
     gene            1..1707
                     /gene="HA"
     CDS             1..1707
                     /gene="HA"
                     /codon_start=1
                     /product="hemagglutinin"
                     /protein_id="AFF59183.1"
                     /db_xref="GI:381144957"
                     /translation="MEKIVLLFTIVSLVKSDQICIGYHANNSTKQVDTIMEKNVTVTH
                     AQDILEKTHNGKLCDLDGVRPLILRDCSVAGWLLGNPMCDEFINVPEWSYIVEKANPI
                     NDLCYPGVFNDYEELKHLLSRINHFEKIQIIPKSSWPSHEASLGVSAACPYQGKSSFF
                     RNVVWLIKKNSTYPTIKRSYNNTNQEDLLVMWGIHHPNDAAEQTKLYQNPTTYISVGT
                     STLNQRLTPRIATRSKVNGQSGRMEFFWTILKPNDAINFESNGNFIAPEYAYKIVKKG
                     DSTIMRSELEYGNCNTKCQTPMGAINSSMPFHNIHPLTIGECPKYVKSTRLVLATGLR
                     NSPQREERRKKRGLFGAIAGFIEGGWQGMVDGWYGYHHSNEQGSGYAADKESTQKAID
                     GVTNKVNSIIDKMNTQFEAVGREFNNLERRIENLNKKMEDGFLDVWTYNAELLVLMEN
                     ERTLDFHDSNVKNLYDKVRLQLRDNAKELGNGCFEFYHKCDNECMESVRNGTYDYPHY
                     SEEARLKREEISGVKLESIGVYQILSIYSTVASSLALAIMVAGLFLWMCSNGSLQCRI
                     CI"
     misc_feature    55..1704
                     /gene="HA"
                     /note="Haemagglutinin; Region: Hemagglutinin; pfam00509"
                     /db_xref="CDD:249917"
ORIGIN      
        1 atggagaaaa tagtgcttct ttttacgata gtcagtcttg ttaaaagtga ccagatttgc
       61 attggctacc atgcaaacaa ctcgacaaag caggttgaca cgataatgga aaagaacgtt
      121 actgttacac atgcccaaga catactagaa aagacacaca acggaaagct ctgtgactta
      181 gatggagtta ggcctctaat tttgagagat tgtagtgtag ctggatggct tctcggaaac
      241 ccaatgtgtg acgaattcat caatgtgcca gaatggtctt atatagtgga gaaggccaat
      301 ccaatcaatg acctctgtta cccaggagtt ttcaatgact atgaagaatt gaaacaccta
      361 ttgagcagaa taaaccattt tgagaaaatt cagatcatcc ccaagagttc ttggcctagt
      421 catgaagcct cattgggggt gagcgcagca tgtccatacc agggaaagtc ctcttttttc
      481 cgaaatgtgg tgtggcttat caaaaagaac agtacatacc caacaataaa gaggagttac
      541 aataatacca accaagaaga tcttttggta atgtggggga tccaccatcc taatgatgca
      601 gcagaacaga caaaactcta tcaaaatcca accacctata tctccgttgg gacgtcaaca
      661 ctaaaccaga gattgacacc aagaatagct actagatcca aagtaaacgg acaaagtggg
      721 aggatggagt tcttttggac aatcttaaaa ccgaatgatg caatcaactt cgagagtaat
      781 ggaaatttca ttgctccaga atatgcatac aaaattgtca agaaagggga ctcaacaatt
      841 atgagaagtg aattggaata tggtaactgc aacaccaagt gtcaaactcc aatgggggca
      901 ataaactcta gtatgccatt ccacaatata catcctctca ctattggaga atgccccaaa
      961 tatgtgaaat caaccagatt agtccttgca actgggctca gaaatagccc tcaaagagag
     1021 gaaagaagaa aaaagagagg attatttgga gctatagcag ggtttataga aggaggatgg
     1081 caggggatgg tagatggttg gtatgggtac catcatagca atgagcaggg aagcgggtac
     1141 gctgcagaca aagaatccac tcaaaaggct atagatggag tcaccaataa ggtcaactcg
     1201 atcattgaca aaatgaacac tcagtttgag gccgttggaa gggaatttaa caacttagaa
     1261 agaagaatag agaatttaaa caagaagatg gaagacgggt tcctagatgt ctggacttat
     1321 aatgctgaac ttctggttct catggaaaat gagagaactc tagacttcca tgactcaaat
     1381 gtaaagaacc tttacgacaa ggtccgatta cagcttaggg ataatgcaaa ggagctgggt
     1441 aacggttgtt ttgagttcta tcacaaatgt gataatgaat gcatggaaag tgtgagaaac
     1501 gggacatatg actacccgca ttattcagaa gaagcaagat taaaaagaga ggagataagt
     1561 ggagtgaaat tggaatcgat aggagtttac caaatactgt caatttattc tacagtggcg
     1621 agttccctag cactggcaat catggtagct ggtctattct tatggatgtg ctccaatggg
     1681 tcgttacaat gcagaatttg catttaa
//
