# Supplementary material for: Bioinformatics studies of Influenza A hemagglutinin sequence data indicate recombination-like events leading to segment exchanges
Source: BMC Res Notes. 2016 Apr 15;9:222. doi: 10.1186/s13104-016-2017-3 (PMC4832483; doi:10.1186/s13104-016-2017-3)
Supplement: Supplementary file 2 — 10.1186/s13104-016-2017-3 Complete sequence data of the hemagglutinins identified as leading to recombination-like events listed in Additional file 1 and Table 3 are included as text files in the compressed file SEQUENCES.ZIP. [file 13104_2016_2017_MOESM2_ESM.zip › Sequences/H5N1/JQ714246.1.txt]

Influenza A virus (A/Cambodia/W0112303/2012(H5N1)) segment 4 hemagglutinin (HA) gene, complete cds
GenBank: JQ714246.1
FASTA Graphics
Go to:
 LOCUS       JQ714246                1754 bp    cRNA    linear   VRL 31-MAR-2012
DEFINITION  Influenza A virus (A/Cambodia/W0112303/2012(H5N1)) segment 4
            hemagglutinin (HA) gene, complete cds.
ACCESSION   JQ714246
VERSION     JQ714246.1  GI:381144900
KEYWORDS    .
SOURCE      Influenza A virus (A/Cambodia/W0112303/2012(H5N1))
  ORGANISM  Influenza A virus (A/Cambodia/W0112303/2012(H5N1))
            Viruses; ssRNA negative-strand viruses; Orthomyxoviridae;
            Influenzavirus A.
REFERENCE   1  (bases 1 to 1754)
  AUTHORS   Buchy,P.
  TITLE     Direct Submission
  JOURNAL   Submitted (28-FEB-2012) Virology Unit, Instiutut Pasteur in
            Cambodia, 5, Monivong Boulevards, PB 983, Phnom Penh 12201,
            Cambodia
COMMENT     GenBank Accession Numbers JQ714243-JQ714250 represent sequences
            from the 8 segments of Influenza A virus
            (A/Cambodia/W0112303/2012(H5N1)).
FEATURES             Location/Qualifiers
     source          1..1754
                     /organism="Influenza A virus
                     (A/Cambodia/W0112303/2012(H5N1))"
                     /mol_type="viral cRNA"
                     /strain="A/Cambodia/W0112303/2012"
                     /serotype="H5N1"
                     /host="Homo sapiens"
                     /db_xref="taxon:1155937"
                     /segment="4"
                     /country="Cambodia: Banteay Mean Chey"
                     /collection_date="10-Jan-2012"
     gene            14..1720
                     /gene="HA"
     CDS             14..1720
                     /gene="HA"
                     /codon_start=1
                     /product="hemagglutinin"
                     /protein_id="AFF59151.1"
                     /db_xref="GI:381144901"
                     /translation="MEKIVLLFAIVSLVKSDQICIGYHANNSTKQVDTIMEKNVTVTH
                     AQDILEKTHNGKLCDLDGVRPLILRDCSVAGWLLGNPMCDEFINVPEWSYIVEKANPI
                     NDLCYPGVFNDYEELKHLLSRINHFEKIQIIPKSSWPSHEASLGVSAACPYQGKSSFF
                     RNVVWLIKKNSTYPTIKRSYNNTNQEDLLVMWGIHHPNDAAEQTKLYQNPTTYISVGT
                     STLNQRLTPRIATRSKVNGQSGRMEFFWTILKPNDAINFESNGNFIAPEYAYKIVKKG
                     DSTIMRSELEYGNCNTKCQTPMGAINSSMPFHNIHPLTIGECPKYVKSTRLVLATGLR
                     NSPQREERRKKRGLFGAIAGFIEGGWQGMVDGWYGYHHSNEQGSGYAADKESTQKAID
                     GVTNKVNSIIDKMNTQFEAVGREFNNLERRIENLNKKMEDGFLDVWTYNAELLVLMEN
                     ERTLDFHDSNVKNLYDKVRLQLRDNAKELGNGCFEFYHKCDNECMESVRNGTYDYPHY
                     SEEARLKREEISGVKLESIGVYQILSIYSTVASSLALAIMVAGLSLWMCSNGSLQCRI
                     CI"
     misc_feature    68..1717
                     /gene="HA"
                     /note="Haemagglutinin; Region: Hemagglutinin; pfam00509"
                     /db_xref="CDD:249917"
ORIGIN      
        1 ttaatctgtc aaaatggaga agatagtgct tctttttgcg atagtcagtc ttgttaaaag
       61 tgaccagatt tgcattggct accatgcaaa caactcgaca aagcaggttg acacgataat
      121 ggaaaagaac gttactgtta cacatgccca agacatacta gaaaagacac acaacggaaa
      181 gctctgtgac ttagatggag ttaggcctct aattttgaga gattgtagtg tagctggatg
      241 gcttctcgga aacccaatgt gtgacgaatt catcaatgtg ccagaatggt cttatatagt
      301 ggagaaggcc aatccaatca atgacctctg ttacccagga gttttcaatg attatgaaga
      361 attgaaacac ctattgagca gaataaacca ttttgagaaa attcagatca tccccaagag
      421 ttcttggcct agtcatgaag cctcattggg ggtgagcgca gcatgtccat accagggaaa
      481 gtcctctttt ttccgaaatg tggtgtggct tatcaaaaag aacagtacat acccaacaat
      541 aaagaggagt tacaataata ctaaccaaga agatcttttg gtaatgtggg ggatccacca
      601 tcctaatgat gcagcagaac agacaaaact ctatcaaaac ccaaccacct atatctccgt
      661 tgggacgtca acactaaacc agagattgac accaagaata gctactagat ccaaagtaaa
      721 cggacaaagt gggaggatgg agttcttttg gacaatctta aaaccgaatg atgcaatcaa
      781 cttcgagagt aatggaaatt tcattgctcc agaatatgca tacaaaattg tcaagaaagg
      841 ggactcaaca attatgagaa gtgaattgga atatggtaac tgcaacacca agtgtcaaac
      901 tccaatgggg gcaataaact ctagtatgcc attccacaat atacatcctc tcactattgg
      961 agaatgcccc aaatatgtga aatcaaccag attagtcctt gcaactgggc tcagaaatag
     1021 ccctcaaaga gaggaaagaa gaaaaaagag aggattattt ggagctatag cagggtttat
     1081 agaaggagga tggcagggga tggtagatgg ttggtatggg taccatcata gcaatgagca
     1141 gggaagcggg tacgctgcag acaaagaatc cactcaaaag gctatagatg gagtcaccaa
     1201 taaggtcaac tcgatcattg acaaaatgaa cactcagttt gaggccgttg gaagggaatt
     1261 taacaactta gaaagaagaa tagagaattt aaacaagaag atggaagacg ggttcctaga
     1321 tgtctggact tataatgctg aacttctggt tctcatggaa aatgagagaa ctctagactt
     1381 ccatgactca aatgtaaaga acctttacga caaggtccga ttacagctta gggataatgc
     1441 aaaggagctg ggtaacggtt gttttgagtt ctatcacaaa tgtgataatg aatgcatgga
     1501 aagtgtgaga aacgggacat atgactaccc gcattattca gaagaagcaa gattaaaaag
     1561 agaggagata agtggagtga aattggaatc gataggagtt taccaaatac tgtcaattta
     1621 ttctacagtg gcgagttccc tagcactggc aatcatggta gctggtctat ccttatggat
     1681 gtgctccaat gggtcgttac aatgcagaat ttgcatttaa atttgtgaat tcagattgta
     1741 gttaaaaaca ccct
//
