# Supplementary material for: Bioinformatics studies of Influenza A hemagglutinin sequence data indicate recombination-like events leading to segment exchanges
Source: BMC Res Notes. 2016 Apr 15;9:222. doi: 10.1186/s13104-016-2017-3 (PMC4832483; doi:10.1186/s13104-016-2017-3)
Supplement: Supplementary file 2 — 10.1186/s13104-016-2017-3 Complete sequence data of the hemagglutinins identified as leading to recombination-like events listed in Additional file 1 and Table 3 are included as text files in the compressed file SEQUENCES.ZIP. [file 13104_2016_2017_MOESM2_ESM.zip › Sequences/H5N1/KF001474.1.txt]

Influenza A virus (A/civet cat/Cambodia/X0313306/2013(H5N1)) segment 4 hemagglutinin (HA) gene, complete cds
GenBank: KF001474.1
FASTA Graphics
Go to:
 LOCUS       KF001474                1733 bp    cRNA    linear   VRL 01-OCT-2014
DEFINITION  Influenza A virus (A/civet cat/Cambodia/X0313306/2013(H5N1))
            segment 4 hemagglutinin (HA) gene, complete cds.
ACCESSION   KF001474
VERSION     KF001474.1  GI:506460527
KEYWORDS    .
SOURCE      Influenza A virus (A/civet cat/Cambodia/X0313306/2013(H5N1))
  ORGANISM  Influenza A virus (A/civet cat/Cambodia/X0313306/2013(H5N1))
            Viruses; ssRNA negative-strand viruses; Orthomyxoviridae;
            Influenzavirus A.
REFERENCE   1  (bases 1 to 1733)
  AUTHORS   Buchy,P.
  TITLE     Internal genes reassortment and antigenic drift of Influenza
            A(H5N1) in Cambodia
  JOURNAL   Unpublished
REFERENCE   2  (bases 1 to 1733)
  AUTHORS   Buchy,P.
  TITLE     Direct Submission
  JOURNAL   Submitted (30-APR-2013) Virology, Instiutut Pasteur in Cambodia, 5,
            Monivong Boulevards, PB 983, Phnom Penh 12201, Cambodia
FEATURES             Location/Qualifiers
     source          1..1733
                     /organism="Influenza A virus (A/civet
                     cat/Cambodia/X0313306/2013(H5N1))"
                     /mol_type="viral cRNA"
                     /strain="A/civet cat/Cambodia/X0313306/2013"
                     /serotype="H5N1"
                     /host="civet cat"
                     /db_xref="taxon:1329868"
                     /segment="4"
                     /country="Cambodia: Takeo"
                     /collection_date="13-Mar-2013"
     gene            6..1712
                     /gene="HA"
     CDS             6..1712
                     /gene="HA"
                     /codon_start=1
                     /product="hemagglutinin"
                     /protein_id="AGM16090.1"
                     /db_xref="GI:506460528"
                     /translation="MEKIVLLFAIVSLVKSDQICIGYHANNSTEQVDTIMEKNVTVTH
                     AQDILEKTHNGKLCDLDGVRPLILRDCSVAGWLLGNPMCDEFINVPEWSYIVEKANPV
                     NDLCYPGVFNDYEELKHLLSRINHFEKIQIIPKSSWPSHEASLGVSAACPYQGQPSFF
                     RNVVWLIKKNNTYPIIKRSYNNTNQEDLLVMWGIHHPNDAAEQTKLYQNPTTYISVGT
                     STLNQRLTPRIATRSKVNGQSGRMEFFWTILKPNDAINFESDGNFIAPEYAYKIVKKG
                     DSTIMRSELEYGNCNTKCQTPMGAINSSMPFHNIHPLTIGECPKYVKSTRLVLATGLR
                     NSPQREERRKKRGLFGAIAGFIEGGWQGMVDGWYGYHHSNEQGSGYAADKESTQKAID
                     GVTNKVNSIIDKMNTQFEAVGREFNNLERRIENLNKKMEDGFLDVWTYNAELLVLMEN
                     ERTLDFHDSNVKNLYDKVRLQLRDNAKELGNGCFEFYHKCDNECMESVRHGTYDYPQY
                     SEEARLKREEISGVKLESIGVYQILSIYSTVASSLALAIMVAGLSLWMCSNGSLQCRI
                     CI"
ORIGIN      
        1 tcaaaatgga gaaaatagtg cttctttttg cgatagtcag tcttgttaaa agtgaccaga
       61 tttgcattgg ctaccatgca aacaactcga cagagcaggt tgacacgata atggaaaaga
      121 acgttactgt tacacatgcc caagacatac tagaaaagac acataacgga aagctctgtg
      181 acttagatgg agttaggcct ctaattttga gagattgtag tgtagctgga tggcttctcg
      241 gaaacccaat gtgtgacgaa ttcatcaatg tgccagaatg gtcttatata gtggagaagg
      301 ccaatccagt caatgacctc tgctacccag gagttttcaa tgactatgaa gaattgaaac
      361 acctattgag cagaataaac cattttgaga aaattcagat catccccaag agttcttggc
      421 ccagtcatga agcctcattg ggggtgagcg cagcatgtcc ataccagggg cagccctctt
      481 ttttccgaaa tgtggtgtgg cttatcaaaa agaacaatac atacccaata ataaagagga
      541 gttacaataa taccaaccaa gaagatcttt tggtaatgtg ggggatccac catcctaatg
      601 atgcagcaga acagacaaaa ctctatcaaa atccaaccac ctatatctcc gttgggacgt
      661 caacattaaa ccagagattg acaccaagaa tagctactag atccaaagta aacggacaaa
      721 gtgggaggat ggagttcttt tggacaatct taaaaccgaa tgatgcaatc aacttcgaga
      781 gtgatggaaa tttcatcgct ccagaatatg catacaaaat tgtcaagaaa ggggactcaa
      841 caattatgag aagtgaactg gaatatggta actgcaacac caagtgtcaa actccaatgg
      901 gggcgataaa ctctagtatg ccattccaca atatacatcc tctcactatt ggagaatgcc
      961 ccaaatatgt gaaatcaacc agattagtcc ttgcgactgg gctcagaaat agccctcaaa
     1021 gagaggaaag aagaaaaaag agaggattat ttggagctat agcagggttt atagaaggag
     1081 gatggcaggg gatggtagat ggttggtatg ggtaccatca tagcaatgag cagggaagcg
     1141 ggtacgctgc agacaaagaa tccactcaaa aggctataga tggagtcacc aataaggtca
     1201 actcgatcat tgacaaaatg aacactcagt ttgaggctgt tgggagggaa tttaacaact
     1261 tagaaagaag aatagagaat ttaaacaaga agatggaaga cgggttccta gatgtttgga
     1321 cttataatgc tgaacttctg gttctcatgg aaaatgagag aactctagac ttccatgact
     1381 caaatgtaaa gaacctttac gacaaggtcc gattacagct tagggataat gccaaggagc
     1441 tgggtaacgg ttgttttgag ttctatcaca aatgtgataa tgaatgtatg gaaagtgtga
     1501 gacatgggac atatgactat ccgcagtatt cagaagaagc aagattaaaa agagaggaga
     1561 taagtggagt gaaattggaa tcgataggag tttaccaaat actgtcaatt tattctacag
     1621 tggcgagttc cctagcactg gcaatcatgg tagctggtct atccttatgg atgtgctcca
     1681 atgggtcgtt acaatgcaga atttgcattt aaatttgtga gttcagattg tag
//
