# Supplementary material for: Bioinformatics studies of Influenza A hemagglutinin sequence data indicate recombination-like events leading to segment exchanges
Source: BMC Res Notes. 2016 Apr 15;9:222. doi: 10.1186/s13104-016-2017-3 (PMC4832483; doi:10.1186/s13104-016-2017-3)
Supplement: Supplementary file 2 — 10.1186/s13104-016-2017-3 Complete sequence data of the hemagglutinins identified as leading to recombination-like events listed in Additional file 1 and Table 3 are included as text files in the compressed file SEQUENCES.ZIP. [file 13104_2016_2017_MOESM2_ESM.zip › Sequences/H5N1/KF369214.1.txt]

Influenza A virus (A/Cambodia/W0526301/2012(H5N1)) segment 4 hemagglutinin (HA) gene, complete cds
GenBank: KF369214.1
FASTA Graphics
Go to:
 LOCUS       KF369214                1747 bp    cRNA    linear   VRL 01-OCT-2014
DEFINITION  Influenza A virus (A/Cambodia/W0526301/2012(H5N1)) segment 4
            hemagglutinin (HA) gene, complete cds.
ACCESSION   KF369214
VERSION     KF369214.1  GI:527139785
KEYWORDS    .
SOURCE      Influenza A virus (A/Cambodia/W0526301/2012(H5N1))
  ORGANISM  Influenza A virus (A/Cambodia/W0526301/2012(H5N1))
            Viruses; ssRNA negative-strand viruses; Orthomyxoviridae;
            Influenzavirus A.
REFERENCE   1  (bases 1 to 1747)
  AUTHORS   Buchy,P.
  TITLE     Internal genes reassortment and antigenic drift of Influenza
            A(H5N1) in Cambodia
  JOURNAL   Unpublished
REFERENCE   2  (bases 1 to 1747)
  AUTHORS   Buchy,P.
  TITLE     Direct Submission
  JOURNAL   Submitted (10-JUL-2013) Virology, Instiutut Pasteur in Cambodia, 5,
            Monivong Boulevards, PB 983, Phnom Penh 12201, Cambodia
COMMENT     GenBank Accession Numbers KF369211-KF369218 represent sequences
            from the 8 segments of Influenza A virus
            (A/Cambodia/W0526301/2012(H5N1)).
FEATURES             Location/Qualifiers
     source          1..1747
                     /organism="Influenza A virus
                     (A/Cambodia/W0526301/2012(H5N1))"
                     /mol_type="viral cRNA"
                     /strain="A/Cambodia/W0526301/2012"
                     /serotype="H5N1"
                     /host="Homo sapiens"
                     /db_xref="taxon:1355176"
                     /segment="4"
                     /country="Cambodia: Kampong Speu"
                     /collection_date="25-May-2012"
     gene            14..1720
                     /gene="HA"
     CDS             14..1720
                     /gene="HA"
                     /codon_start=1
                     /product="hemagglutinin"
                     /protein_id="AGS08843.1"
                     /db_xref="GI:527139786"
                     /translation="MEKIVLLFAIVSLVKSDQICIGYHANNSTEQVDTIMEKNVTVTH
                     AQDILEKTHNGKLCDLDGVRPLILRDCSVAGWLLGNPMCDEFINVPEWSYIVEKANPV
                     NDLCYPGVFNDYEELKHLLSRINHFEKIQIIPKSSWPSHEASLGVSAACPYQGQSSFF
                     RNVVWLIKKNSTYPTIKRSYNNTNQEDLLVMWGIHHPNDAAEQTKLYQNPTTYISVGT
                     STLNQRLTPRIATRSKVNGQSGRMEFFWTILKPNDAINFESNGNFIAPEYAYKIVKKG
                     DSTIMRSELEYGNCNTKCQTPMGAINSSMPFHNIHPLTIGECPKYVKSTRLVLATGLR
                     NSPQREERRKKRGLFGAIAGFIEGGWQGMVDGWYGYHHSNEQGSGYAADKESTQKAID
                     GVTNKVNSIIDKMNTQFEAIGREFNNLERRIENLNKKMEDGFLDVWTYNAELLVLMEN
                     ERTLDFHDSNVKNLYDKVRLQLRDNAKELGNGCFEFYHKCDNECMESVRNGTYDYPQY
                     SEEARLKREEISGVKLESIGVYQILSIYSTVASSLALAIMVAGLSLWMCSNGSLQCRI
                     CI"
ORIGIN      
        1 ttaatctgtc aaaatggaga aaatagtgct tctttttgcg atagtcagtc ttgttaaaag
       61 tgaccagatt tgcattggct accatgcaaa caactcgaca gagcaggttg acacgataat
      121 ggaaaagaac gttactgtta cacatgccca agacatacta gaaaagacac ataacggaaa
      181 gctctgtgac ttagatggag ttaggcctct aattttgaga gattgtagtg tagctggatg
      241 gcttctcgga aacccaatgt gtgacgaatt catcaatgtg ccagaatggt cttatatagt
      301 ggagaaggcc aatccagtca atgacctctg ttacccagga gttttcaatg actatgaaga
      361 attgaaacac ctattgagca gaataaacca ttttgagaaa atccagatca tccccaagag
      421 ttcttggccc agtcatgaag cctcattggg ggtgagcgca gcatgtccat accaggggca
      481 gtcctctttt ttccgaaatg tggtgtggct tatcaaaaag aacagtacat acccaacaat
      541 aaagaggagt tacaataata ccaaccaaga agaccttttg gtaatgtggg ggatccacca
      601 tcccaatgat gcagcagaac agacaaaact ctatcaaaat ccaaccacct atatctccgt
      661 tgggacgtca acactaaacc agagattgac accaagaata gctactagat ccaaagtaaa
      721 cggacaaagt gggaggatgg agttcttttg gacaatctta aaaccgaatg atgcaatcaa
      781 cttcgagagt aatggaaatt tcattgctcc agaatatgca tacaaaattg tcaagaaagg
      841 ggactcaaca attatgagaa gtgaattgga atatggtaac tgcaacacca agtgtcaaac
      901 tccaatgggg gcgataaact ctagcatgcc attccacaat atacatcctc tcactattgg
      961 agaatgcccc aaatatgtga aatcaaccag attagtcctt gcgactgggc tcagaaatag
     1021 ccctcaaaga gaggaaagaa gaaaaaagag aggattattt ggagctatag cagggtttat
     1081 agaaggaggc tggcagggga tggtagatgg ttggtatggg taccatcata gcaatgagca
     1141 gggaagcggg tacgctgcag acaaagaatc cactcaaaag gctatagatg gagtcaccaa
     1201 taaggtcaac tcgatcattg acaaaatgaa cactcagttt gaggctattg gaagggaatt
     1261 taacaactta gaaagaagaa tagagaattt aaacaagaag atggaagacg ggttcctaga
     1321 tgtctggact tataatgctg aacttctggt tctcatggaa aatgagagaa ctctagactt
     1381 ccatgactca aatgtaaaga acctttacga caaggtccga ttgcagctta gggataatgc
     1441 caaggagctg ggtaacggtt gttttgagtt ctatcacaaa tgtgataatg aatgcatgga
     1501 aagtgtgaga aatgggacat atgactatcc gcagtattca gaagaagcaa gattaaaaag
     1561 agaggagata agtggagtga aattggaatc gataggagtt taccaaatac tgtcaattta
     1621 ttctacagtg gcgagttccc tagcactggc aatcatggta gctggtctat ccttatggat
     1681 gtgctccaat gggtcgttac aatgcagaat ttgcatttaa atttgtgagt tcagattgta
     1741 gttaaaa
//
