# Supplementary material for: Bioinformatics studies of Influenza A hemagglutinin sequence data indicate recombination-like events leading to segment exchanges
Source: BMC Res Notes. 2016 Apr 15;9:222. doi: 10.1186/s13104-016-2017-3 (PMC4832483; doi:10.1186/s13104-016-2017-3)
Supplement: Supplementary file 2 — 10.1186/s13104-016-2017-3 Complete sequence data of the hemagglutinins identified as leading to recombination-like events listed in Additional file 1 and Table 3 are included as text files in the compressed file SEQUENCES.ZIP. [file 13104_2016_2017_MOESM2_ESM.zip › Sequences/H5N1/KF369229.1.txt]

Influenza A virus (A/chicken/Cambodia/W0530391/2012(H5N1)) segment 4 hemagglutinin (HA) gene, complete cds
GenBank: KF369229.1
FASTA Graphics
Go to:
 LOCUS       KF369229                1707 bp    cRNA    linear   VRL 01-OCT-2014
DEFINITION  Influenza A virus (A/chicken/Cambodia/W0530391/2012(H5N1)) segment
            4 hemagglutinin (HA) gene, complete cds.
ACCESSION   KF369229
VERSION     KF369229.1  GI:527139820
KEYWORDS    .
SOURCE      Influenza A virus (A/chicken/Cambodia/W0530391/2012(H5N1))
  ORGANISM  Influenza A virus (A/chicken/Cambodia/W0530391/2012(H5N1))
            Viruses; ssRNA negative-strand viruses; Orthomyxoviridae;
            Influenzavirus A.
REFERENCE   1  (bases 1 to 1707)
  AUTHORS   Buchy,P.
  TITLE     Internal genes reassortment and antigenic drift of Influenza
            A(H5N1) in Cambodia
  JOURNAL   Unpublished
REFERENCE   2  (bases 1 to 1707)
  AUTHORS   Buchy,P.
  TITLE     Direct Submission
  JOURNAL   Submitted (10-JUL-2013) Virology, Instiutut Pasteur in Cambodia, 5,
            Monivong Boulevards, PB 983, Phnom Penh 12201, Cambodia
FEATURES             Location/Qualifiers
     source          1..1707
                     /organism="Influenza A virus
                     (A/chicken/Cambodia/W0530391/2012(H5N1))"
                     /mol_type="viral cRNA"
                     /strain="A/chicken/Cambodia/W0530391/2012"
                     /serotype="H5N1"
                     /host="chicken"
                     /db_xref="taxon:1355182"
                     /segment="4"
                     /country="Cambodia: Kampong Speu"
                     /collection_date="28-May-2012"
     gene            1..1707
                     /gene="HA"
     CDS             1..1707
                     /gene="HA"
                     /codon_start=1
                     /product="hemagglutinin"
                     /protein_id="AGS08863.1"
                     /db_xref="GI:527139821"
                     /translation="MEKIVLLFAIVSLVKSDQICIGYHANNSTEQVDTIMEKNVTVTH
                     AQDILEKTHNGKLCDLDGVRPLILRDCSVAGWLLGNPMCDEFINVPEWSYIVEKANPV
                     NDLCYPGVFNDYEELKHLLSRINHFEKIQIIPKSSWPSHEASLGVSAACPYQGQSSFF
                     RNVVWLIKKNSTYPTIKRSYNNTNQEDLLVMWGIHHPNDAAEQTKLYQNPTTYISVGT
                     STLNQRLTPRIATRSKVNGQSGRMEFFWTILKPNDAINFESNGNFIAPEYAYKIVKKG
                     DSTIMRSELEYGNCNTKCQTPMGAINSSMPFHNIHPLTIGECPKYVKSTRLVLATGLR
                     NSPQREERRKKRGLFGAIAGFIEGGWQGMVDGWYGYHHSNEQGSGYAADKESTQKAID
                     GVTNKVNSIIDKMNTQFEAIGREFNNLERRIENLNKKMEDGFLDVWTYNAELLVLMEN
                     ERTLDFHDSNVKNLYDKVRLQLRDNAKELGNGCFEFYHKCDNECMESVRNGTYDYLQY
                     SEEARLKREEISGVKLESIGVYQILSIYSTVASSLALAIMVAGLSLWMCSNGSLQCRI
                     CI"
ORIGIN      
        1 atggagaaaa tagtgcttct ttttgcgata gtcagtcttg ttaaaagtga ccagatttgc
       61 attggctacc atgcaaacaa ctcgacagag caggttgaca cgataatgga aaagaacgtt
      121 actgttacac atgcccaaga catactagaa aagacacata acggaaagct ctgtgactta
      181 gatggagtta ggcctctaat tttgagagat tgtagtgtag ctggatggct tctcggaaac
      241 ccaatgtgtg acgaattcat caatgtgcca gaatggtctt atatagtgga gaaggccaat
      301 ccagtcaatg acctctgtta cccaggagtt ttcaatgact atgaagaatt gaaacaccta
      361 ttgagcagaa taaaccattt tgagaaaatt cagatcatcc ccaagagttc ttggcccagt
      421 catgaagcct cattgggggt gagcgcagca tgcccatacc aggggcagtc ctcttttttc
      481 cgaaatgtgg tgtggcttat caaaaagaac agtacatacc caacaataaa gaggagttac
      541 aataatacca accaagaaga ccttttggta atgtggggga tccaccatcc taatgatgca
      601 gcagaacaga caaaactcta tcaaaatcca accacctata tctccgttgg gacgtcaaca
      661 ctaaaccaga gattgacacc aagaatagct actagatcca aagtaaacgg acaaagtggg
      721 aggatggagt tcttttggac aatcttaaaa ccgaatgatg caatcaactt cgagagtaat
      781 ggaaatttca ttgctccaga atatgcatac aaaattgtca agaaagggga ctcaacaatt
      841 atgagaagtg aattggaata tggtaactgc aacaccaagt gtcaaactcc aatgggggcg
      901 ataaactcta gcatgccatt ccacaatata catcctctca ctattggaga atgccccaaa
      961 tatgtgaaat caaccagatt agtccttgcg actgggctca gaaatagccc tcaaagagag
     1021 gaaagaagaa aaaagagagg attatttgga gctatagcag ggtttataga aggaggctgg
     1081 caggggatgg tagatggttg gtatgggtac catcatagca atgagcaggg aagcgggtac
     1141 gctgcagaca aagaatccac tcaaaaggct atagatggag tcaccaataa ggtcaactcg
     1201 atcattgaca aaatgaacac tcagtttgag gctattggaa gggaatttaa caacttagaa
     1261 agaagaatag agaatttaaa caagaagatg gaagacgggt tcctagatgt ctggacttat
     1321 aatgctgaac ttctggttct catggaaaat gagagaactc tagacttcca tgactcaaat
     1381 gtaaagaacc tttacgacaa ggtccgattg cagcttaggg ataatgccaa ggagctgggt
     1441 aacggttgtt ttgagttcta tcacaaatgt gataatgaat gcatggaaag tgtgagaaat
     1501 gggacatatg actatctgca gtattcagaa gaagcaagat taaaaagaga ggagataagt
     1561 ggagtgaaat tggaatcgat aggagtttac caaatactgt caatttattc tacagtggcg
     1621 agttccctag cactggcaat catggtagct ggtctatcct tatggatgtg ctccaatggg
     1681 tcgttacaat gcagaatttg catttaa
//
