# Supplementary material for: Bioinformatics studies of Influenza A hemagglutinin sequence data indicate recombination-like events leading to segment exchanges
Source: BMC Res Notes. 2016 Apr 15;9:222. doi: 10.1186/s13104-016-2017-3 (PMC4832483; doi:10.1186/s13104-016-2017-3)
Supplement: Supplementary file 2 — 10.1186/s13104-016-2017-3 Complete sequence data of the hemagglutinins identified as leading to recombination-like events listed in Additional file 1 and Table 3 are included as text files in the compressed file SEQUENCES.ZIP. [file 13104_2016_2017_MOESM2_ESM.zip › Sequences/H5N1/KF888432.1.txt]

Influenza A virus (A/environment/Bangladesh/15114/2012(H5N1)) hemagglutinin (HA) gene, complete cds
GenBank: KF888432.1
FASTA Graphics
Go to:
 LOCUS       KF888432                1704 bp    cRNA    linear   VRL 21-MAR-2014
DEFINITION  Influenza A virus (A/environment/Bangladesh/15114/2012(H5N1))
            hemagglutinin (HA) gene, complete cds.
ACCESSION   KF888432
VERSION     KF888432.1  GI:566567352
KEYWORDS    .
SOURCE      Influenza A virus (A/environment/Bangladesh/15114/2012(H5N1))
  ORGANISM  Influenza A virus (A/environment/Bangladesh/15114/2012(H5N1))
            Viruses; ssRNA negative-strand viruses; Orthomyxoviridae;
            Influenzavirus A.
REFERENCE   1  (bases 1 to 1704)
  AUTHORS   Marinova-Petkova,A., Feeroz,M.M., Alam,S.M.R., Hasan,M.K.,
            Akhtar,S., Jones-Engel,L., Walker,D., McClenaghan,L., Rubrum,A.,
            Franks,J., Seiler,P., Jeevan,T., McKenzie,P., Krauss,S., Webby,R.J.
            and Webster,R.G.
  TITLE     Multiple introductions of highly pathogenic avian influenza H5N1
            viruses into Bangladesh
  JOURNAL   Emerg Microbes Infect 3 (2), e11 (2014)
REFERENCE   2  (bases 1 to 1704)
  AUTHORS   Marinova-Petkova,A., Feeroz,M.M., Alam,S.M.R., Hasan,M.K.,
            Akhtar,S., Jones-Engel,L., Walker,D., McClenaghan,L., Rubrum,A.,
            Franks,J., Seiler,P., Jeevan,T., McKenzie,P., Krauss,S., Webby,R.J.
            and Webster,R.G.
  TITLE     Direct Submission
  JOURNAL   Submitted (19-NOV-2013) Infectious Diseases, St. Jude Children?s
            Research Hospital, 262 Danny Thomas Place, Memphis, TN 38105, USA
COMMENT     GenBank Accession Numbers KF888429-KF888436 represent sequences
            from the 8 segments of Influenza A virus
            (A/environment/Bangladesh/15114/2012(H5N1)).
FEATURES             Location/Qualifiers
     source          1..1704
                     /organism="Influenza A virus
                     (A/environment/Bangladesh/15114/2012(H5N1))"
                     /mol_type="viral cRNA"
                     /strain="A/environment/Bangladesh/15114/2012"
                     /serotype="H5N1"
                     /isolation_source="feces from market poultry cage"
                     /db_xref="taxon:1429121"
                     /segment="4"
                     /country="Bangladesh"
                     /collection_date="18-Jan-2012"
     gene            1..1704
                     /gene="HA"
     CDS             1..1704
                     /gene="HA"
                     /function="receptor binding and fusion protein"
                     /codon_start=1
                     /product="hemagglutinin"
                     /protein_id="AHC69248.1"
                     /db_xref="GI:566567353"
                     /translation="MEKIVLLFAAISLVKSDHICIGYHANNSTKQVDTIMEKNVTVTH
                     AQDILEKTHNGKLCDLNGVKPLILKDCSVAGWLLGNPMCDEFINVPEWSYIVEKANPA
                     NGLCYPGNFNDYEELKHLLSRINHFEKIRIIPKDSWSDHEASLGVSAACPYQGNSSFF
                     RNVVWLIKKDNAYPTIKKSYNNTNQEDLLVLWGIHHPNDEAEQTRLYQNPTTYISIGT
                     STLNQRLVPKIATRSKINGQSGRIDFFWTILKPNDAIHFESNGNFIAPEYAYKIVKKG
                     DSTIMKSEVEYGNCNTRCQTPIGAINSSMPFHNIHPFTIGECPKYVKSSKLVLATGLR
                     NSPQRERRRKRGLFGAIAGFIEGGWQGMVDGWYGYHHSNEQGSGYAADKESTQKAIDG
                     VTNKVNSIIDKMNTQFEAVGREFNNLERRIENLNKKMEDGFLDVWTYNAELLVLMENE
                     RTLDFHDSNVRNLYDKVRLQLKDNAKELGNGCFEFYHKCNNECMESVRNGTYDYPQYS
                     KEARLKREEISGVKLESIGIYQILSIYSTVASSLVLAIMMAGLSLWMCSNGSLQCRIC
                     I"
     sig_peptide     1..48
                     /gene="HA"
     mat_peptide     49..1035
                     /gene="HA"
                     /product="HA1"
     mat_peptide     1036..1701
                     /gene="HA"
                     /product="HA2"
     misc_feature    55..1701
                     /gene="HA"
                     /note="Haemagglutinin; Region: Hemagglutinin; pfam00509"
                     /db_xref="CDD:249917"
     misc_feature    1..1704
                     /db_xref="IRD:CEIRS-SJC001-293344.4"
ORIGIN      
        1 atggagaaaa tagtgcttct ttttgcagca atcagccttg ttaaaagcga tcatatttgc
       61 attggttatc atgcaaataa ctcgacaaag caggttgaca caataatgga aaagaacgtc
      121 actgttacac atgcccaaga catactggaa aagacacaca acgggaagct ctgcgatcta
      181 aatggagtga aacctcttat tttaaaagat tgtagtgtag caggatggct cctcgggaac
      241 ccaatgtgtg acgaattcat caatgtgcca gaatggtctt acatagtaga gaaggccaat
      301 ccagccaatg gcctctgtta cccagggaat ttcaacgatt atgaagaatt gaaacaccta
      361 ttgagcagga taaaccattt tgaaaaaata cggatcatcc ccaaagattc ttggtcagat
      421 catgaagcct cattgggggt gagtgcagca tgtccatacc agggaaattc ctccttcttc
      481 agaaatgtgg tatggcttat caaaaaggac aatgcatacc caacaataaa gaaaagctac
      541 aataatacca accaagaaga tctcttggta ctgtggggga ttcaccatcc taatgatgaa
      601 gcagagcaga caaggcttta tcaaaaccca accacctata tttccattgg gacatcaaca
      661 ctaaaccaga gattggtacc aaaaatagcc actagatcca aaataaacgg gcaaagtggc
      721 aggatagatt tcttctggac aattttaaaa ccgaatgatg caatccactt cgagagtaac
      781 ggaaatttca ttgctccaga gtatgcatac aaaattgtta agaaaggaga ctcaacaatt
      841 atgaaaagtg aagtggaata tggtaactgc aacaccaggt gtcagacccc tataggggcg
      901 ataaactcta gtatgccatt ccacaacata catcccttca ctatcggaga atgtcccaaa
      961 tatgtgaaat caagcaaatt agtccttgcg actgggctca gaaatagtcc tcaaagagag
     1021 agaagaagaa aaagaggatt gtttggagct atagcagggt ttatagargg aggatggcag
     1081 ggaatggtag atggttggta tgggtaccac cacagcaacg agcaggggag tgggtacgct
     1141 gcagacaaag aatctactca aaaggcaata gacggagtca ccaataaggt caactcgatc
     1201 attgacaaaa tgaacactca gtttgaggcc gtaggaaggg agtttaataa cttagagagg
     1261 agaatagaga atttgaacaa gaagatggaa gacggattcc tagatgtctg gacttataat
     1321 gctgaacttc tggtcctcat ggaaaatgag agaactctag acttccatga ctcaaatgtc
     1381 aggaaccttt acgacaaggt cagactacag ctcaaggaca atgcaaaaga gctgggtaac
     1441 ggttgtttcg agttctatca caaatgtaat aatgaatgta tggaaagtgt aagaaacgga
     1501 acgtatgact acccgcagta ttcaaaagaa gcaagattaa aaagagaaga aataagtgga
     1561 gtaaagttgg aatcaatagg aatttaccaa atattgtcaa tttattcaac agtggcgagt
     1621 tccctagtac tggcaatcat gatggctggt ctatctttat ggatgtgttc caacgggtcg
     1681 ttacagtgca gaatttgcat ttaa
//
