# Supplementary material for: Bioinformatics studies of Influenza A hemagglutinin sequence data indicate recombination-like events leading to segment exchanges
Source: BMC Res Notes. 2016 Apr 15;9:222. doi: 10.1186/s13104-016-2017-3 (PMC4832483; doi:10.1186/s13104-016-2017-3)
Supplement: Supplementary file 2 — 10.1186/s13104-016-2017-3 Complete sequence data of the hemagglutinins identified as leading to recombination-like events listed in Additional file 1 and Table 3 are included as text files in the compressed file SEQUENCES.ZIP. [file 13104_2016_2017_MOESM2_ESM.zip › Sequences/H5N1/KJ682260.1.txt]

Influenza A virus (A/chicken/Bhutan/413/2012(H5N1)) segment 4 hemagglutinin (HA) gene, complete cds
GenBank: KJ682260.1
FASTA Graphics
Go to:
 LOCUS       KJ682260                1704 bp    cRNA    linear   VRL 04-MAY-2014
DEFINITION  Influenza A virus (A/chicken/Bhutan/413/2012(H5N1)) segment 4
            hemagglutinin (HA) gene, complete cds.
ACCESSION   KJ682260
VERSION     KJ682260.1  GI:620599004
KEYWORDS    .
SOURCE      Influenza A virus (A/chicken/Bhutan/413/2012(H5N1))
  ORGANISM  Influenza A virus (A/chicken/Bhutan/413/2012(H5N1))
            Viruses; ssRNA negative-strand viruses; Orthomyxoviridae;
            Influenzavirus A.
REFERENCE   1  (bases 1 to 1704)
  AUTHORS   Franks,J.S., Tenzin,S., Tshering,D., Rai,P., Lhamo,K., Dahal,N. and
            Dukpa,K.
  TITLE     Influenza Surveillance in Bhutan
  JOURNAL   Unpublished
REFERENCE   2  (bases 1 to 1704)
  AUTHORS   Franks,J.S., Tenzin,S., Tshering,D., Rai,P., Lhamo,K., Dahal,N. and
            Dukpa,K.
  TITLE     Direct Submission
  JOURNAL   Submitted (01-APR-2014) Department of Livestock, Ministry of
            Agriculture and Forests, National Centre for Animal Health, PO155,
            Serbithang, Thimphu, Bhutan
FEATURES             Location/Qualifiers
     source          1..1704
                     /organism="Influenza A virus
                     (A/chicken/Bhutan/413/2012(H5N1))"
                     /mol_type="viral cRNA"
                     /strain="A/chicken/Bhutan/413/2012"
                     /serotype="H5N1"
                     /host="chicken"
                     /db_xref="taxon:1486321"
                     /segment="4"
                     /country="Bhutan"
                     /collection_date="18-Feb-2012"
     gene            1..1704
                     /gene="HA"
     CDS             1..1704
                     /gene="HA"
                     /function="receptor binding and fusion protein"
                     /codon_start=1
                     /product="hemagglutinin"
                     /protein_id="AHY20752.1"
                     /db_xref="GI:620599005"
                     /translation="MEKIVLLFAAISLVKSDHICIGYHANNSTKQVDTIMEKNVTVTH
                     AQDILEKTHNGKLCDLNGVKPLILKDCSVAGWLLGNPMCDEFINVPEWSYIVEKANPA
                     NGLCYPGNFNDYEELKHLLSRINHFEKIRIIPKDSWSDHEASLGVSAACPYQGNSSFF
                     RNVVWLIKRDNAYPTIKKSYNNTNQEDLLVLWGIHHPNDEAEQTMLYQNPTTYISIGT
                     STLNQRLVPKIATRSKINGQSGRIDFFWTILKPNDAIHFESNGNFIAPEYAYKIVKKG
                     DSTIMKSEVEYGNCNTRCQTPIGAINSSMPFHNIHPLTIGECPKYVKSNKLVLATGLR
                     NSPQRERRRKRGLFGAIAGFIEGGWQGMVDGWYGYHHSNEQGSGYAADKESTQKAIDG
                     VTNKVNSIIDKMNTQFEAVGREFNNLERRIENLNKKMEDGFLDVWTYNAELLVLMENE
                     RTLDFHDSNVRNLYDKVRLQLKDNAKELGNGCFEFYHKCNNECMESVRNGTYDYPQYS
                     EEARLKREEISGVKLESIGIYQILSIYSTVASSLVLAIMMAGLSLWMCSNGSLQCRIC
                     I"
     sig_peptide     1..48
                     /gene="HA"
     mat_peptide     49..1035
                     /gene="HA"
                     /product="HA1"
     mat_peptide     1036..1701
                     /gene="HA"
                     /product="HA2"
     misc_feature    55..1701
                     /gene="HA"
                     /note="Haemagglutinin; Region: Hemagglutinin; pfam00509"
                     /db_xref="CDD:249917"
     misc_feature    1..1704
                     /db_xref="IRD:CEIRS-SJC042-323635.4"
ORIGIN      
        1 atggagaaaa tagtgcttct ttttgcagca atcagccttg ttaaaagcga tcatatttgc
       61 attggttatc atgcaaataa ctcgacaaag caggttgaca caataatgga aaagaacgtt
      121 actgttacac atgcccaaga catactggaa aagacacaca acgggaagct ctgcgatcta
      181 aatggagtga aacctctgat tttaaaagat tgtagtgtag caggatggct cctcggaaac
      241 ccaatgtgtg acgaattcat caatgtgcca gaatggtctt acatagtaga gaaggccaat
      301 ccagccaatg gcctctgtta cccagggaat ttcaacgatt atgaagaatt gaaacaccta
      361 ttgagcagga taaaccattt tgagaaaata cggatcatcc ccaaagattc ttggtcagat
      421 catgaagctt cattgggggt gagtgcagca tgtccatacc agggaaattc ctccttcttc
      481 agaaatgtgg tatggcttat caaaagggac aatgcatacc caacaataaa gaaaagctac
      541 aacaatacca accaagaaga tcttttggta ctgtggggga ttcaccatcc taacgatgaa
      601 gcagagcaga caatgctcta tcaaaaccca accacctata tttccattgg gacatcaaca
      661 ctaaaccaga gattggtgcc aaaaatagcc actagatcca aaataaacgg gcaaagcggc
      721 aggatagatt tcttctggac aattttaaaa ccgaatgatg caatccactt cgagagtaac
      781 ggaaatttca ttgctccaga gtatgcatac aaaattgtca agaaaggaga ctcaacaatt
      841 atgaaaagtg aagtggaata tggtaactgc aacaccaggt gtcagactcc tataggggcg
      901 ataaactcta gtatgccatt ccacaacata catcccctca ccatcggaga atgtcccaaa
      961 tatgtgaaat caaacaaatt agtccttgcg actgggctca gaaatagtcc tcaaagagag
     1021 agaagaagaa aaagaggatt gtttggagct atagcagggt ttatagaggg aggatggcaa
     1081 ggaatggtag atggttggta tgggtaccac cacagcaacg agcaggggag tgggtacgct
     1141 gcagacaaag aatctactca aaaggcaata gacggagtca ccaataaggt caactcgatc
     1201 attgacaaaa tgaacactca gtttgaggcc gtaggaaggg agtttaataa cttagaaagg
     1261 agaatagaga atttgaacaa gaagatggaa gacggattcc tagatgtctg gacttataat
     1321 gctgaacttc tggttctcat ggaaaatgag agaactctag acttccatga ctcaaatgtc
     1381 aggaaccttt acgacaaggt cagactacag cttaaggaca atgcaaaaga attgggtaat
     1441 ggttgtttcg agttctatca caaatgtaat aatgaatgta tggaaagtgt aagaaacgga
     1501 acgtatgact acccgcagta ttcagaagaa gcaagattaa aaagagaaga aataagtgga
     1561 gtaaagttgg aatcaatagg aatttaccaa atattgtcaa tttattcaac agtagcgagt
     1621 tccctagtac tggcaatcat gatggctggt ctatctttat ggatgtgttc caacgggtcg
     1681 ttacagtgca gaatttgcat ttaa
//
