# Supplementary material for: Bioinformatics studies of Influenza A hemagglutinin sequence data indicate recombination-like events leading to segment exchanges
Source: BMC Res Notes. 2016 Apr 15;9:222. doi: 10.1186/s13104-016-2017-3 (PMC4832483; doi:10.1186/s13104-016-2017-3)
Supplement: Supplementary file 2 — 10.1186/s13104-016-2017-3 Complete sequence data of the hemagglutinins identified as leading to recombination-like events listed in Additional file 1 and Table 3 are included as text files in the compressed file SEQUENCES.ZIP. [file 13104_2016_2017_MOESM2_ESM.zip › Sequences/H5N1/KP097914.txt]

LOCUS       KP097914                1704 bp    cRNA    linear   VRL 13-DEC-2014
DEFINITION  Influenza A virus (A/muscovy duck/Vietnam/NCVD-KA395/2012(H5N1))
            segment 4 hemagglutinin (HA) gene, complete cds.
ACCESSION   KP097914
VERSION     KP097914.1  GI:730044194
KEYWORDS    .
SOURCE      Influenza A virus (A/muscovy duck/Vietnam/NCVD-KA395/2012(H5N1))
  ORGANISM  Influenza A virus (A/muscovy duck/Vietnam/NCVD-KA395/2012(H5N1))
            Viruses; ssRNA viruses; ssRNA negative-strand viruses;
            Orthomyxoviridae; Influenzavirus A.
REFERENCE   1  (bases 1 to 1704)
  AUTHORS   Lee,E.-K., Kang,H.-M., Kim,K.-I., Choi,J.-G., Long To,T., Dang
            Nguyen,T., Song,B.-M., Jeong,J., Choi,K.-S., Kim,J.-Y., Lee,H.-S.,
            Lee,Y.-J. and Kim,J.-H.
  TITLE     Genetic evolution of H5 highly pathogenic avian influenza virus in
            domestic poultry in Vietnam between 2011 and 2013
  JOURNAL   Unpublished
REFERENCE   2  (bases 1 to 1704)
  AUTHORS   Lee,E.-K., Kang,H.-M., Kim,K.-I., Choi,J.-G., Long To,T., Dang
            Nguyen,T., Song,B.-M., Jeong,J., Choi,K.-S., Kim,J.-Y., Lee,H.-S.,
            Lee,Y.-J. and Kim,J.-H.
  TITLE     Direct Submission
  JOURNAL   Submitted (05-NOV-2014) Avian Disease Division, Animal and Plant
            Quarantine Agency, 175 Anyangro, Manan, Anyang, Gyeonggi 430-757,
            Republic of Korea
COMMENT     ##Assembly-Data-START##
            Sequencing Technology :: Sanger dideoxy sequencing
            ##Assembly-Data-END##
FEATURES             Location/Qualifiers
     source          1..1704
                     /organism="Influenza A virus (A/muscovy
                     duck/Vietnam/NCVD-KA395/2012(H5N1))"
                     /mol_type="viral cRNA"
                     /strain="A/muscovy duck/Vietnam/NCVD-KA395/2012"
                     /serotype="H5N1"
                     /host="muscovy duck"
                     /db_xref="taxon:1569914"
                     /segment="4"
                     /country="Viet Nam"
                     /collection_date="15-Oct-2012"
                     /note="passage details: CE1"
     gene            1..1704
                     /gene="HA"
     CDS             1..1704
                     /gene="HA"
                     /function="receptor binding and fusion protein"
                     /codon_start=1
                     /product="hemagglutinin"
                     /protein_id="AIZ06739.1"
                     /db_xref="GI:730044195"
                     /translation="MEKIVLLFATISLVKSDHICIGYHANNSTEQVDTIMEKNVTVTH
                     AQDILEKTHNGKLCDLNGVKPLILKDCSVAGWLLGNPLCDEFTNVPEWSYIVEKANPA
                     NDLCYPGNFNDYEELKHLLSRINHFEKIQIIPKDSWSDHEASLGVSAACSYQGNSSFF
                     RNVVWLIKKDNAYPTIKKGYNNTNREDLLILWGIHHPNDEAEQTRLYQNPTTYISIGT
                     STLNQRLVPKIATRSKINGQSGRIDFFWTILKPNDAIHFESNGNFIAPEYAYKIVKKG
                     DSTIMRSEVEYGNCNTRCQTPIGAINSSMPFHNIHPLTIGECPKYVKSNKLVLATGLR
                     NSPQRERRRKRGLFGAIAGFIEGGWQGMVDGWYGYHHSNEQGSGYAADKESTQKAIDG
                     VTNKVNSIIDKMNTQFEAVGREFNNLERRIENLNKKMEDGFLDVWTYNAELLVLMENE
                     RTLDFHDSNVKNLYDKVRLQLKDNAKELGNGCFEFYHKCNNECMESVRNGTYDYPQYS
                     EEARLKREEISGVKLESIGIYQILSIYSTVASSLVLAIMMAGLSLWMCSNGSLQCRIC
                     I"
     sig_peptide     1..48
                     /gene="HA"
     mat_peptide     49..1035
                     /gene="HA"
                     /product="HA1"
     mat_peptide     1036..1701
                     /gene="HA"
                     /product="HA2"
ORIGIN      
        1 atggagaaaa tagttcttct ctttgcaaca atcagccttg tcaaaagcga tcatatttgc
       61 attggttatc atgcaaataa ctcgacagag caggttgaca caataatgga aaagaacgtt
      121 actgttacac atgcccaaga catactggaa aagacacaca acgggaagct ctgcgatcta
      181 aatggagtga agcctctgat tttaaaagat tgtagtgtag caggatggct cctcggaaat
      241 ccattgtgtg acgaattcac caatgtgcca gaatggtctt acatagtaga gaaggccaat
      301 ccagccaatg acctctgtta cccggggaat ttcaacgatt atgaagaatt gaaacaccta
      361 ttgagcagga taaaccattt tgagaaaata cagatcatcc ccaaagattc ttggtcagat
      421 catgaagcct cattgggggt gagcgcagca tgttcatacc agggaaattc ctccttcttc
      481 agaaatgtgg tgtggcttat caaaaaggac aatgcatacc caacaataaa gaaaggctac
      541 aataatacca accgagaaga tctcttgata ctgtggggga tccaccatcc taatgatgag
      601 gcagagcaga caaggctcta ccaaaaccca actacctata tttccattgg gacttcaaca
      661 ctaaaccaga gattggtacc aaaaatagcc actagatcca aaataaacgg gcaaagcggc
      721 aggatagatt tcttctggac aattttaaaa ccgaatgacg caatccactt cgagagtaat
      781 ggaaatttca ttgctccaga atatgcatac aaaattgtca agaagggaga ctccacaatc
      841 atgagaagtg aagtggaata tggtaactgc aacaccaggt gtcagactcc aataggggcg
      901 ataaactcta gtatgccatt ccacaacata caccctctca ccatcggaga atgtcccaaa
      961 tatgtgaaat caaacaaatt agtccttgca actgggctca gaaatagtcc tcaaagagag
     1021 agaagaagaa aaagaggact gtttggagct atagcaggtt ttatagaggg aggatggcag
     1081 ggaatggtag atggttggta tgggtaccac cacagcaatg aacaggggag tggttacgct
     1141 gcagacaaag aatctactca aaaggcgata gacggagtca ccaataaggt caattcgatc
     1201 attgacaaaa tgaacactca gtttgaggct gtaggaaggg aatttaataa cttagagagg
     1261 agaatagaaa atttaaacaa gaagatggaa gacggattcc tagatgtctg gacttataat
     1321 gctgaacttc tggttctcat ggagaatgag agaactctag acttccatga ctcaaatgtc
     1381 aagaaccttt acgataaggt ccgactacag cttaaggata atgcaaaaga gctgggaaac
     1441 ggttgtttcg agttctatca caaatgtaat aatgaatgta tggaaagtgt aagaaacggg
     1501 acgtatgact acccgcagta ttcagaagaa gcaagattaa aaagagagga aataagtgga
     1561 gtaaaactgg aatcaatagg aatctaccaa atactgtcaa tttattcaac agtggcgagt
     1621 tccctagtgc tggcaatcat gatggctggt ctatctttat ggatgtgttc caacgggtcg
     1681 ttacagtgca gaatttgcat ttaa
//
