# Supplementary material for: Bioinformatics studies of Influenza A hemagglutinin sequence data indicate recombination-like events leading to segment exchanges
Source: BMC Res Notes. 2016 Apr 15;9:222. doi: 10.1186/s13104-016-2017-3 (PMC4832483; doi:10.1186/s13104-016-2017-3)
Supplement: Supplementary file 2 — 10.1186/s13104-016-2017-3 Complete sequence data of the hemagglutinins identified as leading to recombination-like events listed in Additional file 1 and Table 3 are included as text files in the compressed file SEQUENCES.ZIP. [file 13104_2016_2017_MOESM2_ESM.zip › Sequences/H7N9/CY147044.1.txt]

Influenza A virus (A/chicken/Zhejiang/SD019/2013(H7N9)) hemagglutinin (HA) gene, complete cds
GenBank: CY147044.1
FASTA Graphics
Go to:
LOCUS       CY147044                1683 bp    cRNA    linear   VRL 26-JUL-2013
DEFINITION  Influenza A virus (A/chicken/Zhejiang/SD019/2013(H7N9))
            hemagglutinin (HA) gene, complete cds.
ACCESSION   CY147044
VERSION     CY147044.1  GI:525338768
KEYWORDS    .
SOURCE      Influenza A virus (A/chicken/Zhejiang/SD019/2013(H7N9))
  ORGANISM  Influenza A virus (A/chicken/Zhejiang/SD019/2013(H7N9))
            Viruses; ssRNA negative-strand viruses; Orthomyxoviridae;
            Influenzavirus A.
REFERENCE   1  (bases 1 to 1683)
  AUTHORS   Zhang,Q., Shi,J., Deng,G., Guo,J., Zeng,X., He,X., Kong,H., Gu,C.,
            Li,X., Liu,J., Wang,G., Chen,Y., Liu,L., Liang,L., Li,Y., Fan,J.,
            Wang,J., Li,W., Guan,L., Li,Q., Yang,H., Chen,P., Jiang,L.,
            Guan,Y., Xin,X., Jiang,Y., Tian,G., Wang,X., Qiao,C., Li,C., Bu,Z.
            and Chen,H.
  TITLE     H7N9 Influenza Viruses Are Transmissible in Ferrets by Respiratory
            Droplet
  JOURNAL   Science 341 (6144), 410-414 (2013)
   PUBMED   23868922
REFERENCE   2  (bases 1 to 1683)
  AUTHORS   Zhang,Q., Shi,J., Deng,G., Guo,J., Zeng,X., He,X., Kong,H., Gu,C.,
            Li,X., Liu,J., Wang,G., Chen,Y., Liu,L., Liang,L., Li,Y., Fan,J.,
            Wang,J., Li,W., Guan,L., Li,Q., Yang,H., Chen,P., Jiang,L.,
            Guan,Y., Xin,X., Jiang,Y., Tian,G., Wang,X., Qiao,C., Li,C., Bu,Z.
            and Chen,H.
  TITLE     Direct Submission
  JOURNAL   Submitted (18-JUN-2013) National Avian Influenza Reference
            Laboratory, Harbin Veterinary Research Institute, 427 Maduan
            Street, Harbin, Heilongjiang 150001, China
FEATURES             Location/Qualifiers
     source          1..1683
                     /organism="Influenza A virus
                     (A/chicken/Zhejiang/SD019/2013(H7N9))"
                     /mol_type="viral cRNA"
                     /strain="A/chicken/Zhejiang/SD019/2013"
                     /serotype="H7N9"
                     /host="chicken"
                     /db_xref="taxon:1347119"
                     /segment="4"
                     /lab_host="E1 passage(s)"
                     /country="China: Zhejiang"
                     /collection_date="11-Apr-2013"
     gene            1..1683
                     /gene="HA"
     CDS             1..1683
                     /gene="HA"
                     /function="receptor binding and fusion protein"
                     /codon_start=1
                     /product="hemagglutinin"
                     /protein_id="AGR49542.1"
                     /db_xref="GI:525338769"
                     /translation="MNTQILVFALIAIIPTNADKICLGHHAVSNGTKVNTLTERGVEV
                     VNATETVERTNIPRICSKGKRTVDLGQCGLLGTITGPPQCDQFLEFSADLIIERREGS
                     DVCYPGKFVNEEALRQILRESGGIDKEAMGFTYSGIRTNGATSACRRSGSSFYAEMKW
                     LLSNTDNAAFPQMTKSYKNTRKSPALIVWGIHHSVSTAEQTKLYGSGNKLVTVGSSNY
                     QQSFVPSPGARPQVNGLSGRIDFHWLMLNPNDTVTFSFNGAFIAPDRASFLRGKSMGI
                     QSGVQVDANCEGDCYHSGGTIISNLPFQNIDSRAVGKCPRYVKQRSLLLATGMKNVPE
                     IPKGRGLFGAIAGFIENGWEGLIDGWYGFRHQNAQGEGTAADYKSTQSAIDQITGKLN
                     RLIEKTNQQFELIDNEFNEVEKQIGNVINWTRDSITEVWSYNAELLVAMENQHTIDLA
                     DSEMDKLYERVKRQLRENAEEDGTGCFEIFHKCDDDCMASIRNNTYDHSKYREEAMQN
                     RIQIDPVKLSSGYKDVILWFSFGASCFILLAIVMGLVFICVKNGNMRCTICI"
     sig_peptide     1..54
                     /gene="HA"
     mat_peptide     55..1017
                     /gene="HA"
                     /product="HA1"
     mat_peptide     1018..1680
                     /gene="HA"
                     /product="HA2"
ORIGIN      
        1 atgaacactc aaatcctggt attcgctctg attgcgatca ttccaacaaa tgcagacaaa
       61 atctgcctcg gacatcatgc cgtgtcaaac ggaaccaaag taaacacatt aactgaaaga
      121 ggagtggaag tcgtcaatgc aactgaaaca gtggaacgaa caaacatccc caggatctgc
      181 tcaaaaggga aaaggacagt tgacctcggt caatgtggac tcctggggac aatcactgga
      241 ccacctcaat gtgaccaatt cctagaattt tcagccgatt taattattga gaggcgagaa
      301 ggaagtgatg tctgttatcc tgggaaattc gtgaatgaag aagctctgag gcaaattctc
      361 agagaatcag gcggaattga caaggaagca atgggattca catacagtgg aataagaact
      421 aatggagcaa ccagtgcatg taggagatca ggatcttcat tctatgcaga aatgaaatgg
      481 ctcctgtcaa acacagataa tgctgcattc ccgcagatga ctaagtcata taaaaataca
      541 agaaaaagcc cagctctaat agtatggggg atccatcatt ccgtatcaac tgcagagcaa
      601 accaagctat atgggagtgg aaacaaactg gtgacagttg ggagttctaa ttatcaacaa
      661 tcttttgtac cgagtccagg agcgagacca caagttaatg gtctatctgg aagaattgac
      721 tttcattggc taatgctaaa tcccaatgat acagtcactt tcagtttcaa tggggctttc
      781 atagctccag accgtgcaag cttcctgaga ggaaaatcta tgggaatcca gagtggagta
      841 caggttgatg ccaattgtga aggggactgc tatcatagtg gagggacaat aataagtaac
      901 ttgccatttc agaacataga tagcagggca gttggaaaat gtccgagata tgttaagcaa
      961 aggagtctgc tgctagcaac agggatgaag aatgttcctg agattccaaa gggaagaggc
     1021 ctatttggtg ctatagcggg tttcattgaa aatggatggg aaggcctaat tgatggttgg
     1081 tatggtttca gacaccagaa tgcacaggga gagggaactg ctgcagatta caaaagcact
     1141 caatcggcaa ttgatcaaat aacaggaaaa ttaaaccggc ttatagaaaa aaccaaccaa
     1201 caatttgagt tgatagacaa tgaattcaat gaggtagaga agcaaatcgg taatgtgata
     1261 aattggacca gagattctat aacagaagtg tggtcataca atgctgaact cttggtagca
     1321 atggagaacc agcatacaat tgatctggct gattcagaaa tggacaaact gtacgaacga
     1381 gtgaaaagac agctgagaga gaatgctgaa gaagatggca ctggttgctt tgaaatattt
     1441 cacaagtgtg atgatgactg tatggccagt attagaaata acacctatga tcacagcaaa
     1501 tacagggaag aggcaatgca aaatagaata cagattgacc cagtcaaact aagcagcggc
     1561 tacaaagatg tgatactttg gtttagcttc ggggcatcat gtttcatact tctagccatt
     1621 gtaatgggcc ttgtcttcat atgtgtaaag aatggaaaca tgcggtgcac tatttgtata
     1681 taa
//
